# Supplementary material for: Bis(N′-benzoyl­pyridine-4-carbohydrazide)(1,10-phenanthroline)copper(II) dinitrate
Source: Acta Crystallogr Sect E Struct Rep Online. 2010 Oct 2;66(Pt 11):m1360. doi: 10.1107/S1600536810038985 (PMC3009134; doi:10.1107/S1600536810038985)
Supplement: Supplementary file 1 [file e-66-m1360-sup1.cif]

##############################################################################
###                                                                        ###
###        Electronic paper (Acta Crystallographica Section E)             ###
###                                                                        ###
##############################################################################
#                                                                            #
# This CIF contains the data in a paper accepted for publication in Acta     #
# Crystallographica Section E. It conforms to the requirements of Notes      #
# for Authors for Section E, and has been peer reviewed under the auspices   #
# of the IUCr Commission on Journals.                                        #
#                                                                            #
# Full details of the Crystallographic Information File format               #
# are given in the paper "The Crystallographic Information File (CIF):       #
# a New Standard Archive File for Crystallography" by S. R. Hall, F. H.      #
# Allen and I. D. Brown [Acta Cryst. (1991), A47, 655-685].                  #
#                                                                            #
# The current version of the core CIF dictionary is obtainable from          #
# ftp://ftp.iucr.org/pub/cif_core.dic. The current version number is 2.4.    #
#                                                                            #
# Software is freely available for graphical display of the structure(s) in  #
# this CIF.  For information consult the CIF home page http://www.iucr.org/  #
# cif/home.html                                                              #
#                                                                            #
# This file may be used for bona fide research purposes within the           #
# scientific community so long as proper attribution is given to the journal # 
# article from which it was obtained.                                        #
#                                                                            #
##############################################################################
                                             
data_I
_audit_creation_method     SHELXL-97
_chemical_name_systematic
;
Bis(<i>N</i>'-benzoylpyridine-4-carbohydrazide)(1,10-phenanthroline)copper(II)
dinitrate
;
_chemical_name_common     ?
_chemical_formula_moiety     'C38 H30 Cu N8 O4 2+, 2(N O3 -)'
_chemical_formula_sum     'C38 H30 Cu N10 O10'
_chemical_formula_iupac     '[Cu (C13 H11 N3 O2)2 (C12 H8 N2)] (N O3)2'
_chemical_formula_weight     850.26
_chemical_melting_point     ?
_symmetry_cell_setting     monoclinic
_symmetry_space_group_name_H-M     'C 2/c'
_symmetry_space_group_name_Hall     '-C 2yc'
loop_
    _symmetry_equiv_pos_as_xyz
    'x, y, z'
    '-x, y, -z+1/2'
    'x+1/2, y+1/2, z'
    '-x+1/2, y+1/2, -z+1/2'
    '-x, -y, -z'
    'x, -y, z-1/2'
    '-x+1/2, -y+1/2, -z'
    'x+1/2, -y+1/2, z-1/2'
_cell_length_a     25.126(4)
_cell_length_b     12.5304(18)
_cell_length_c     16.442(2)
_cell_angle_alpha     90.00
_cell_angle_beta     130.827(2)
_cell_angle_gamma     90.00
_cell_volume     3917.0(10)
_cell_formula_units_Z     4
_cell_measurement_reflns_used     3397
_cell_measurement_theta_min     2.48
_cell_measurement_theta_max     25.96
_cell_measurement_temperature     294(2)
_exptl_crystal_description     block
_exptl_crystal_colour     blue
_exptl_crystal_size_max     0.20
_exptl_crystal_size_mid     0.16
_exptl_crystal_size_min     0.10
_exptl_crystal_density_diffrn     1.442
_exptl_crystal_density_meas     ?
_exptl_crystal_density_method     'not measured'
_exptl_crystal_F_000     1748
_exptl_absorpt_coefficient_mu     0.629
_exptl_absorpt_correction_type     multi-scan
_exptl_absorpt_process_details     '(SADABS; Sheldrick, 1996)'
_exptl_absorpt_correction_T_min     0.701283
_exptl_absorpt_correction_T_max     1.000000
_exptl_special_details
;
;
_diffrn_ambient_temperature     294(2)
_diffrn_radiation_type     MoK\a
_diffrn_radiation_wavelength     0.71073
_diffrn_radiation_source     'fine-focus sealed tube'
_diffrn_radiation_monochromator     graphite
_diffrn_measurement_device_type     'Bruker SMART CCD area-detector'
_diffrn_measurement_method     '\f and \w'
_diffrn_detector_area_resol_mean     ?
_diffrn_reflns_number     10551
_diffrn_reflns_av_R_equivalents     0.0353
_diffrn_reflns_av_sigmaI/netI     0.0438
_diffrn_reflns_theta_min     1.95
_diffrn_reflns_theta_max     26.19
_diffrn_reflns_theta_full     26.19
_diffrn_measured_fraction_theta_max     0.998
_diffrn_measured_fraction_theta_full     0.998
_diffrn_reflns_limit_h_min     -31
_diffrn_reflns_limit_h_max     26
_diffrn_reflns_limit_k_min     -14
_diffrn_reflns_limit_k_max     15
_diffrn_reflns_limit_l_min     -20
_diffrn_reflns_limit_l_max     20
_diffrn_standards_number     0
_diffrn_standards_interval_count     0
_diffrn_standards_interval_time     ?
_diffrn_standards_decay_%     0
_refine_special_details
;
Refinement of <i>F</i>^2^ against ALL reflections. The weighted <i>R</i>-factor
<i>wR</i> and goodness of fit <i>S</i> are based on <i>F</i>^2^, conventional
<i>R</i>-factors <i>R</i> are based on <i>F</i>, with <i>F</i> set to zero for
negative <i>F</i>^2^. The threshold expression of <i>F</i>^2^ >
\s(<i>F</i>^2^) is used only for calculating <i>R</i>-factors(gt) <i>etc</i>.
and is not relevant to the choice of reflections for refinement.
<i>R</i>-factors based on <i>F</i>^2^ are statistically about twice as large
as those based on <i>F</i>, and <i>R</i>- factors based on ALL data will be
even larger.
;
_reflns_number_total     3939
_reflns_number_gt     2826
_reflns_threshold_expression     I>2sigma(I)
_refine_ls_structure_factor_coef     Fsqd
_refine_ls_matrix_type     full
_refine_ls_R_factor_all     0.0734
_refine_ls_R_factor_gt     0.0407
_refine_ls_wR_factor_gt     0.0907
_refine_ls_wR_factor_ref     0.1078
_refine_ls_goodness_of_fit_ref     1.034
_refine_ls_restrained_S_all     1.059
_refine_ls_number_reflns     3939
_refine_ls_number_parameters     303
_refine_ls_number_restraints     48
_refine_ls_hydrogen_treatment     mixed
_refine_ls_weighting_scheme     calc
_refine_ls_weighting_details
         'calc w=1/[\s^2^(Fo^2^)+(0.0397P)^2^+5.1547P] where P=(Fo^2^+2Fc^2^)/3'
_atom_sites_solution_hydrogens     geom
_atom_sites_solution_primary     direct
_atom_sites_solution_secondary     difmap
_refine_ls_shift/su_max     0.001
_refine_ls_shift/su_mean     0.000
_refine_diff_density_max     0.452
_refine_diff_density_min     -0.411
_refine_ls_extinction_method     none
_refine_ls_extinction_coef     ?
loop_
    _atom_type_symbol
    _atom_type_description
    _atom_type_scat_dispersion_real
    _atom_type_scat_dispersion_imag
    _atom_type_scat_source
    'C' 'C' 0.0033 0.0016
                         'International Tables Vol C Tables 4.2.6.8 and 6.1.1.4'
    'H' 'H' 0.0000 0.0000
                         'International Tables Vol C Tables 4.2.6.8 and 6.1.1.4'
    'N' 'N' 0.0061 0.0033
                         'International Tables Vol C Tables 4.2.6.8 and 6.1.1.4'
    'O' 'O' 0.0106 0.0060
                         'International Tables Vol C Tables 4.2.6.8 and 6.1.1.4'
    'Cu' 'Cu' 0.3201 1.2651
                         'International Tables Vol C Tables 4.2.6.8 and 6.1.1.4'
_computing_data_collection     'SMART (Bruker, 1998)'
_computing_cell_refinement     'SMART (Bruker, 1998)'
_computing_data_reduction     'SAINT (Bruker, 1998)'
_computing_structure_solution     'SHELXS97 (Sheldrick, 2008)'
_computing_structure_refinement     'SHELXL97 (Sheldrick, 2008)'
_computing_molecular_graphics     'SHELXTL (Sheldrick, 2008)'
_computing_publication_material     'SHELXTL (Sheldrick, 2008)'
loop_
    _atom_site_type_symbol
    _atom_site_label
    _atom_site_fract_x
    _atom_site_fract_y
    _atom_site_fract_z
    _atom_site_U_iso_or_equiv
    _atom_site_adp_type
    _atom_site_calc_flag
    _atom_site_refinement_flags
    _atom_site_occupancy
    _atom_site_disorder_assembly
    _atom_site_disorder_group
    Cu Cu1 1.0000 0.30488(4) 0.2500 0.03672(16) Uani d S 1 . .
    N N1 1.02696(12) 0.18443(17) 0.20254(17) 0.0388(5) Uani d . 1 . .
    N N2 0.96446(12) 0.42041(17) 0.28935(17) 0.0348(5) Uani d . 1 . .
    N N3 0.84202(14) 0.6582(2) 0.3689(2) 0.0453(6) Uani d . 1 . .
    H H3A 0.8269(17) 0.599(3) 0.363(2) 0.048(10) Uiso d . 1 . .
    N N4 0.81824(14) 0.7421(2) 0.3927(2) 0.0486(7) Uani d . 1 . .
    H H4A 0.7939(16) 0.786(2) 0.343(2) 0.047(9) Uiso d . 1 . .
    O O1 0.93009(13) 0.75915(17) 0.4076(2) 0.0644(7) Uani d . 1 . .
    O O2 0.88447(10) 0.69721(15) 0.56691(15) 0.0447(5) Uani d . 1 . .
    C C1 1.05326(17) 0.1867(3) 0.1541(2) 0.0505(8) Uani d . 1 . .
    H H1 1.0613 0.2526 0.1378 0.061 Uiso calc R 1 . .
    C C2 1.0692(2) 0.0950(3) 0.1270(3) 0.0669(10) Uani d . 1 . .
    H H2 1.0882 0.0998 0.0940 0.080 Uiso calc R 1 . .
    C C3 1.0571(2) -0.0020(3) 0.1487(3) 0.0688(10) Uani d . 1 . .
    H H3 1.0675 -0.0638 0.1301 0.083 Uiso calc R 1 . .
    C C4 1.02878(17) -0.0089(2) 0.1992(3) 0.0534(8) Uani d . 1 . .
    C C5 1.01434(14) 0.0876(2) 0.2241(2) 0.0405(7) Uani d . 1 . .
    C C6 1.0133(2) -0.1064(2) 0.2252(3) 0.0715(11) Uani d . 1 . .
    H H6 1.0217 -0.1711 0.2077 0.086 Uiso calc R 1 . .
    C C7 1.01034(14) 0.4875(2) 0.3693(2) 0.0386(6) Uani d . 1 . .
    H H7 1.0580 0.4778 0.4069 0.046 Uiso calc R 1 . .
    C C8 0.98990(14) 0.5703(2) 0.3983(2) 0.0388(6) Uani d . 1 . .
    H H8 1.0232 0.6166 0.4533 0.047 Uiso calc R 1 . .
    C C9 0.91927(14) 0.5841(2) 0.3449(2) 0.0346(6) Uani d . 1 . .
    C C10 0.87170(15) 0.5150(2) 0.2623(2) 0.0434(7) Uani d . 1 . .
    H H10 0.8238 0.5222 0.2248 0.052 Uiso calc R 1 . .
    C C11 0.89591(15) 0.4351(2) 0.2359(2) 0.0434(7) Uani d . 1 . .
    H H11 0.8635 0.3898 0.1790 0.052 Uiso calc R 1 . .
    C C12 0.89816(15) 0.6754(2) 0.3769(2) 0.0404(7) Uani d . 1 . .
    C C13 0.84659(14) 0.7618(2) 0.4943(2) 0.0365(6) Uani d . 1 . .
    C C14 0.82644(14) 0.8668(2) 0.5096(2) 0.0395(6) Uani d . 1 . .
    C C15 0.80475(16) 0.8715(3) 0.5682(3) 0.0528(8) Uani d . 1 . .
    H H15 0.8022 0.8095 0.5965 0.063 Uiso calc R 1 . .
    C C16 0.78694(19) 0.9682(4) 0.5844(3) 0.0766(12) Uani d . 1 . .
    H H16 0.7709 0.9712 0.6218 0.092 Uiso calc R 1 . .
    C C17 0.7928(2) 1.0596(4) 0.5457(4) 0.0848(13) Uani d . 1 . .
    H H17 0.7815 1.1248 0.5579 0.102 Uiso calc R 1 . .
    C C18 0.8153(2) 1.0565(3) 0.4891(3) 0.0752(11) Uani d . 1 . .
    H H18 0.8193 1.1193 0.4632 0.090 Uiso calc R 1 . .
    C C19 0.83197(17) 0.9595(3) 0.4703(3) 0.0563(8) Uani d . 1 . .
    H H19 0.8469 0.9569 0.4314 0.068 Uiso calc R 1 . .
    N N5 0.19121(16) 0.3709(2) 0.1463(2) 0.0580(7) Uani d D 1 . .
    O O3 0.2494(3) 0.3972(8) 0.2291(5) 0.089(2) Uani d PDU 0.68(2) A 1
    O O4 0.1545(3) 0.4388(6) 0.0770(5) 0.0651(19) Uani d PDU 0.68(2) A 1
    O O5 0.1665(5) 0.2852(5) 0.1420(7) 0.114(3) Uani d PDU 0.68(2) A 1
    O O3' 0.2005(15) 0.2750(7) 0.1614(14) 0.133(7) Uani d PDU 0.32(2) A 2
    O O4' 0.2368(9) 0.4324(14) 0.2155(13) 0.084(5) Uani d PDU 0.32(2) A 2
    O O5' 0.1514(9) 0.4001(18) 0.0525(10) 0.118(7) Uani d PDU 0.32(2) A 2
loop_
    _atom_site_aniso_label
    _atom_site_aniso_U_11
    _atom_site_aniso_U_22
    _atom_site_aniso_U_33
    _atom_site_aniso_U_12
    _atom_site_aniso_U_13
    _atom_site_aniso_U_23
    Cu1 0.0520(3) 0.0285(2) 0.0455(3) 0.000 0.0388(3) 0.000
    N1 0.0464(14) 0.0346(12) 0.0365(12) 0.0023(11) 0.0276(12) 0.0009(10)
    N2 0.0414(13) 0.0328(12) 0.0377(12) -0.0014(10) 0.0292(12) -0.0010(10)
    N3 0.0562(17) 0.0413(15) 0.0530(16) 0.0076(13) 0.0421(15) -0.0007(12)
    N4 0.0585(17) 0.0520(16) 0.0421(15) 0.0255(14) 0.0359(15) 0.0108(13)
    O1 0.0787(16) 0.0349(12) 0.0978(19) -0.0026(12) 0.0657(16) -0.0104(12)
    O2 0.0471(11) 0.0433(11) 0.0404(11) 0.0094(10) 0.0273(10) 0.0083(10)
    C1 0.066(2) 0.0460(17) 0.0539(18) 0.0050(16) 0.0456(18) -0.0009(15)
    C2 0.091(3) 0.058(2) 0.079(3) 0.008(2) 0.067(2) -0.0078(19)
    C3 0.080(3) 0.053(2) 0.077(2) 0.0088(19) 0.052(2) -0.0165(19)
    C4 0.0536(19) 0.0376(16) 0.061(2) 0.0016(15) 0.0338(18) -0.0098(15)
    C5 0.0367(16) 0.0333(15) 0.0383(16) 0.0012(12) 0.0187(14) -0.0023(12)
    C6 0.072(3) 0.0304(17) 0.101(3) 0.0016(16) 0.052(2) -0.0078(18)
    C7 0.0341(14) 0.0411(15) 0.0372(15) 0.0008(12) 0.0218(13) -0.0031(13)
    C8 0.0388(16) 0.0377(15) 0.0394(15) -0.0028(12) 0.0254(14) -0.0074(12)
    C9 0.0452(16) 0.0307(13) 0.0356(14) 0.0026(12) 0.0298(14) 0.0013(11)
    C10 0.0362(15) 0.0533(18) 0.0455(17) 0.0013(13) 0.0288(15) -0.0051(14)
    C11 0.0426(17) 0.0481(17) 0.0448(17) -0.0108(14) 0.0309(15) -0.0154(14)
    C12 0.0471(17) 0.0359(16) 0.0411(16) 0.0083(13) 0.0301(15) 0.0056(12)
    C13 0.0349(15) 0.0401(15) 0.0408(16) 0.0044(12) 0.0275(14) 0.0033(13)
    C14 0.0321(15) 0.0456(16) 0.0376(15) 0.0059(13) 0.0213(14) -0.0023(13)
    C15 0.0445(18) 0.061(2) 0.058(2) -0.0027(16) 0.0360(17) -0.0129(17)
    C16 0.063(2) 0.087(3) 0.092(3) 0.003(2) 0.056(2) -0.029(3)
    C17 0.075(3) 0.066(3) 0.093(3) 0.015(2) 0.046(3) -0.022(2)
    C18 0.078(3) 0.047(2) 0.078(3) 0.0080(19) 0.041(2) -0.0009(19)
    C19 0.057(2) 0.0515(19) 0.056(2) 0.0067(16) 0.0354(18) 0.0048(16)
    N5 0.058(2) 0.0559(19) 0.0602(19) 0.0132(16) 0.0388(18) 0.0162(16)
    O3 0.060(3) 0.097(4) 0.061(3) -0.001(3) 0.019(3) 0.029(3)
    O4 0.054(3) 0.067(3) 0.051(3) 0.021(2) 0.024(2) 0.016(2)
    O5 0.115(5) 0.061(3) 0.173(6) -0.008(3) 0.098(4) 0.018(3)
    O3' 0.126(11) 0.081(8) 0.132(9) 0.025(6) 0.058(7) 0.017(6)
    O4' 0.095(8) 0.104(9) 0.077(8) -0.007(6) 0.067(7) -0.020(6)
    O5' 0.097(8) 0.127(10) 0.088(8) 0.014(7) 0.042(6) 0.027(7)
_geom_special_details
;
All e.s.d.'s (except the e.s.d. in the dihedral angle between two l.s. planes)
are estimated using the full covariance matrix. The cell e.s.d.'s are taken
into account individually in the estimation of e.s.d.'s in distances, angles
and torsion angles; correlations between e.s.d.'s in cell parameters are only
used when they are defined by crystal symmetry. An approximate (isotropic)
treatment of cell e.s.d.'s is used for estimating e.s.d.'s involving l.s.
planes.
;
loop_
    _geom_bond_atom_site_label_1
    _geom_bond_atom_site_label_2
    _geom_bond_site_symmetry_2
    _geom_bond_distance
    _geom_bond_publ_flag
    Cu1 N1 2_755 2.009(2) ?
    Cu1 N1 . 2.009(2) ?
    Cu1 N2 . 2.017(2) ?
    Cu1 N2 2_755 2.017(2) ?
    N1 C1 . 1.326(4) ?
    N1 C5 . 1.358(3) ?
    N2 C7 . 1.335(3) ?
    N2 C11 . 1.339(4) ?
    N3 C12 . 1.346(4) ?
    N3 N4 . 1.387(3) ?
    N3 H3A . 0.81(3) ?
    N4 C13 . 1.342(4) ?
    N4 H4A . 0.83(3) ?
    O1 C12 . 1.212(3) ?
    O2 C13 . 1.225(3) ?
    C1 C2 . 1.384(4) ?
    C1 H1 . 0.9300 ?
    C2 C3 . 1.355(5) ?
    C2 H2 . 0.9300 ?
    C3 C4 . 1.407(5) ?
    C3 H3 . 0.9300 ?
    C4 C5 . 1.397(4) ?
    C4 C6 . 1.430(5) ?
    C5 C5 2_755 1.432(6) ?
    C6 C6 2_755 1.350(7) ?
    C6 H6 . 0.9300 ?
    C7 C8 . 1.375(4) ?
    C7 H7 . 0.9300 ?
    C8 C9 . 1.383(4) ?
    C8 H8 . 0.9300 ?
    C9 C10 . 1.378(4) ?
    C9 C12 . 1.494(4) ?
    C10 C11 . 1.381(4) ?
    C10 H10 . 0.9300 ?
    C11 H11 . 0.9300 ?
    C13 C14 . 1.489(4) ?
    C14 C19 . 1.380(4) ?
    C14 C15 . 1.384(4) ?
    C15 C16 . 1.377(5) ?
    C15 H15 . 0.9300 ?
    C16 C17 . 1.365(6) ?
    C16 H16 . 0.9300 ?
    C17 C18 . 1.368(6) ?
    C17 H17 . 0.9300 ?
    C18 C19 . 1.384(5) ?
    C18 H18 . 0.9300 ?
    C19 H19 . 0.9300 ?
    N5 O3' . 1.218(8) ?
    N5 O5 . 1.220(5) ?
    N5 O4' . 1.223(8) ?
    N5 O5' . 1.223(8) ?
    N5 O3 . 1.224(5) ?
    N5 O4 . 1.224(4) ?
loop_
    _geom_angle_atom_site_label_1
    _geom_angle_atom_site_label_2
    _geom_angle_atom_site_label_3
    _geom_angle_site_symmetry_1
    _geom_angle_site_symmetry_3
    _geom_angle
    _geom_angle_publ_flag
    N1 Cu1 N1 2_755 . 82.61(13) ?
    N1 Cu1 N2 2_755 . 94.72(9) ?
    N1 Cu1 N2 . . 175.04(9) ?
    N1 Cu1 N2 2_755 2_755 175.03(9) ?
    N1 Cu1 N2 . 2_755 94.71(9) ?
    N2 Cu1 N2 . 2_755 88.24(12) ?
    C1 N1 C5 . . 117.9(2) ?
    C1 N1 Cu1 . . 130.1(2) ?
    C5 N1 Cu1 . . 111.99(18) ?
    C7 N2 C11 . . 118.2(2) ?
    C7 N2 Cu1 . . 119.31(18) ?
    C11 N2 Cu1 . . 122.49(19) ?
    C12 N3 N4 . . 117.9(3) ?
    C12 N3 H3A . . 123(2) ?
    N4 N3 H3A . . 118(2) ?
    C13 N4 N3 . . 121.0(3) ?
    C13 N4 H4A . . 124(2) ?
    N3 N4 H4A . . 114(2) ?
    N1 C1 C2 . . 122.6(3) ?
    N1 C1 H1 . . 118.7 ?
    C2 C1 H1 . . 118.7 ?
    C3 C2 C1 . . 119.8(3) ?
    C3 C2 H2 . . 120.1 ?
    C1 C2 H2 . . 120.1 ?
    C2 C3 C4 . . 119.9(3) ?
    C2 C3 H3 . . 120.1 ?
    C4 C3 H3 . . 120.1 ?
    C5 C4 C3 . . 116.6(3) ?
    C5 C4 C6 . . 118.6(3) ?
    C3 C4 C6 . . 124.8(3) ?
    N1 C5 C4 . . 123.2(3) ?
    N1 C5 C5 . 2_755 116.70(15) ?
    C4 C5 C5 . 2_755 120.13(19) ?
    C6 C6 C4 2_755 . 121.26(19) ?
    C6 C6 H6 2_755 . 119.4 ?
    C4 C6 H6 . . 119.4 ?
    N2 C7 C8 . . 122.6(3) ?
    N2 C7 H7 . . 118.7 ?
    C8 C7 H7 . . 118.7 ?
    C7 C8 C9 . . 119.3(3) ?
    C7 C8 H8 . . 120.4 ?
    C9 C8 H8 . . 120.4 ?
    C10 C9 C8 . . 118.3(2) ?
    C10 C9 C12 . . 123.3(3) ?
    C8 C9 C12 . . 118.4(2) ?
    C9 C10 C11 . . 119.3(3) ?
    C9 C10 H10 . . 120.4 ?
    C11 C10 H10 . . 120.4 ?
    N2 C11 C10 . . 122.3(3) ?
    N2 C11 H11 . . 118.8 ?
    C10 C11 H11 . . 118.8 ?
    O1 C12 N3 . . 123.0(3) ?
    O1 C12 C9 . . 121.3(3) ?
    N3 C12 C9 . . 115.7(2) ?
    O2 C13 N4 . . 122.3(3) ?
    O2 C13 C14 . . 123.5(2) ?
    N4 C13 C14 . . 114.2(2) ?
    C19 C14 C15 . . 119.7(3) ?
    C19 C14 C13 . . 121.1(3) ?
    C15 C14 C13 . . 119.2(3) ?
    C16 C15 C14 . . 119.9(4) ?
    C16 C15 H15 . . 120.0 ?
    C14 C15 H15 . . 120.0 ?
    C17 C16 C15 . . 119.9(4) ?
    C17 C16 H16 . . 120.0 ?
    C15 C16 H16 . . 120.0 ?
    C16 C17 C18 . . 120.8(4) ?
    C16 C17 H17 . . 119.6 ?
    C18 C17 H17 . . 119.6 ?
    C17 C18 C19 . . 119.7(4) ?
    C17 C18 H18 . . 120.1 ?
    C19 C18 H18 . . 120.1 ?
    C14 C19 C18 . . 119.9(3) ?
    C14 C19 H19 . . 120.1 ?
    C18 C19 H19 . . 120.1 ?
    O3' N5 O4' . . 119.6(8) ?
    O5 N5 O4' . . 137.8(10) ?
    O3' N5 O5' . . 116.2(10) ?
    O5 N5 O5' . . 103.0(10) ?
    O4' N5 O5' . . 118.7(8) ?
    O3' N5 O3 . . 96.3(10) ?
    O5 N5 O3 . . 119.7(5) ?
    O5' N5 O3 . . 136.0(10) ?
    O3' N5 O4 . . 143.3(8) ?
    O5 N5 O4 . . 120.8(5) ?
    O4' N5 O4 . . 96.1(10) ?
    O3 N5 O4 . . 118.3(5) ?
loop_
    _geom_torsion_atom_site_label_1
    _geom_torsion_atom_site_label_2
    _geom_torsion_atom_site_label_3
    _geom_torsion_atom_site_label_4
    _geom_torsion_site_symmetry_1
    _geom_torsion_site_symmetry_2
    _geom_torsion_site_symmetry_3
    _geom_torsion_site_symmetry_4
    _geom_torsion
    _geom_torsion_publ_flag
    N1 Cu1 N1 C1 2_755 . . . 179.2(3) ?
    N2 Cu1 N1 C1 2_755 . . . -5.0(3) ?
    N1 Cu1 N1 C5 2_755 . . . 0.20(14) ?
    N2 Cu1 N1 C5 2_755 . . . 176.00(19) ?
    N1 Cu1 N2 C7 2_755 . . . 113.3(2) ?
    N2 Cu1 N2 C7 2_755 . . . -62.73(18) ?
    N1 Cu1 N2 C11 2_755 . . . -69.0(2) ?
    N2 Cu1 N2 C11 2_755 . . . 115.0(2) ?
    C12 N3 N4 C13 . . . . -85.3(4) ?
    C5 N1 C1 C2 . . . . -1.2(5) ?
    Cu1 N1 C1 C2 . . . . 179.8(3) ?
    N1 C1 C2 C3 . . . . 0.9(6) ?
    C1 C2 C3 C4 . . . . -0.4(6) ?
    C2 C3 C4 C5 . . . . 0.3(5) ?
    C2 C3 C4 C6 . . . . 179.5(4) ?
    C1 N1 C5 C4 . . . . 1.1(4) ?
    Cu1 N1 C5 C4 . . . . -179.8(2) ?
    C1 N1 C5 C5 . . . 2_755 -179.7(3) ?
    Cu1 N1 C5 C5 . . . 2_755 -0.6(4) ?
    C3 C4 C5 N1 . . . . -0.6(5) ?
    C6 C4 C5 N1 . . . . -179.9(3) ?
    C3 C4 C5 C5 . . . 2_755 -179.8(3) ?
    C6 C4 C5 C5 . . . 2_755 0.9(5) ?
    C5 C4 C6 C6 . . . 2_755 -1.4(7) ?
    C3 C4 C6 C6 . . . 2_755 179.4(5) ?
    C11 N2 C7 C8 . . . . -0.1(4) ?
    Cu1 N2 C7 C8 . . . . 177.8(2) ?
    N2 C7 C8 C9 . . . . 1.6(4) ?
    C7 C8 C9 C10 . . . . -1.5(4) ?
    C7 C8 C9 C12 . . . . -179.3(2) ?
    C8 C9 C10 C11 . . . . 0.0(4) ?
    C12 C9 C10 C11 . . . . 177.7(3) ?
    C7 N2 C11 C10 . . . . -1.5(4) ?
    Cu1 N2 C11 C10 . . . . -179.3(2) ?
    C9 C10 C11 N2 . . . . 1.5(4) ?
    N4 N3 C12 O1 . . . . 2.8(4) ?
    N4 N3 C12 C9 . . . . -177.0(2) ?
    C10 C9 C12 O1 . . . . -144.4(3) ?
    C8 C9 C12 O1 . . . . 33.4(4) ?
    C10 C9 C12 N3 . . . . 35.5(4) ?
    C8 C9 C12 N3 . . . . -146.8(3) ?
    N3 N4 C13 O2 . . . . -13.9(4) ?
    N3 N4 C13 C14 . . . . 167.6(3) ?
    O2 C13 C14 C19 . . . . 131.8(3) ?
    N4 C13 C14 C19 . . . . -49.8(4) ?
    O2 C13 C14 C15 . . . . -45.4(4) ?
    N4 C13 C14 C15 . . . . 133.1(3) ?
    C19 C14 C15 C16 . . . . 1.8(5) ?
    C13 C14 C15 C16 . . . . 179.0(3) ?
    C14 C15 C16 C17 . . . . -2.1(5) ?
    C15 C16 C17 C18 . . . . 1.0(6) ?
    C16 C17 C18 C19 . . . . 0.2(6) ?
    C15 C14 C19 C18 . . . . -0.5(5) ?
    C13 C14 C19 C18 . . . . -177.7(3) ?
    C17 C18 C19 C14 . . . . -0.5(5) ?
loop_
    _geom_hbond_atom_site_label_D
    _geom_hbond_atom_site_label_H
    _geom_hbond_atom_site_label_A
    _geom_hbond_site_symmetry_A
    _geom_hbond_distance_DH
    _geom_hbond_distance_HA
    _geom_hbond_distance_DA
    _geom_hbond_angle_DHA
    _geom_hbond_publ_flag
    N3 H3A O4 2_655 0.81(4) 2.15(4) 2.873(8) 149(3) y
    N3 H3A O4' 2_655 0.81(4) 2.43(4) 3.20(2) 161(3) y
    N4 H4A O3 3_555 0.83(3) 1.99(3) 2.814(9) 171(4) y
    N4 H4A O3' 3_555 0.83(3) 2.30(4) 2.945(18) 135(3) y
    N4 H4A O4' 3_555 0.83(3) 2.43(4) 3.25(2) 172(3) y
data_global
_journal_date_recd_electronic     2010-09-16
_journal_date_accepted     2010-09-29
_journal_name_full     'Acta Crystallographica, Section E'
_journal_year     2010
_journal_volume     66
_journal_issue     11
_journal_page_first     m1360
_journal_page_last     m1360
_journal_paper_category     QM
_journal_coeditor_code     VM2045
_publ_contact_author_name
;Bian, He-Dong
;
_publ_contact_author_address
;  Key Laboratory for the Chemistry and Molecular Engineering of Medicinal
 Resources (Ministry of Education of China), School of Chemistry & Chemical
 Engineering of Guangxi Normal University, Guilin 541004, P. R. China
;
_publ_contact_author_email     gxnuchem312@yahoo.com.cn
_publ_contact_author_fax     86-773-5845973
_publ_contact_author_phone     86-773-5845475
_publ_section_title
;
Bis(<i>N</i>'-benzoylpyridine-4-carbohydrazide)(1,10-phenanthroline)copper(II)
dinitrate
;
loop_
    _publ_author_name
    _publ_author_footnote
    _publ_author_address
    'Zhang, Xiu-Qing' .
;
College of Chemistry and Bioengineering
Guilin University of Technology
Guilin 541004
People's Republic of China
;
    'Li, Chun-Ying' .
;
Key Laboratory for the Chemistry and Molecular Engineering of Medicinal
Resources (Ministry of Education of China)
School of Chemistry & Chemical Engineering of Guangxi Normal University
Guilin 541004
People's Republic of China
;
    'Bian, He-Dong' .
;
Key Laboratory for the Chemistry and Molecular Engineering of Medicinal
Resources (Ministry of Education of China)
School of Chemistry & Chemical Engineering of Guangxi Normal University
Guilin 541004
People's Republic of China
;
    'Yu, Qing' .
;
Key Laboratory for the Chemistry and Molecular Engineering of Medicinal
Resources (Ministry of Education of China)
School of Chemistry & Chemical Engineering of Guangxi Normal University
Guilin 541004
People's Republic of China
;
    'Liang, Hong' .
;
Key Laboratory for the Chemistry and Molecular Engineering of Medicinal
Resources (Ministry of Education of China)
School of Chemistry & Chemical Engineering of Guangxi Normal University
Guilin 541004
People's Republic of China
;
