# Supplementary material for: Bis(N′-benzoyl­pyridine-4-carbohydrazide)(1,10-phenanthroline)copper(II) dinitrate
Source: Acta Crystallogr Sect E Struct Rep Online. 2010 Oct 2;66(Pt 11):m1360. doi: 10.1107/S1600536810038985 (PMC3009134; doi:10.1107/S1600536810038985)
Supplement: Supplementary file 2 [file e-66-m1360-Isup2.hkl]

# 
# h,k,l, Fc-squared, Fo-squared, sigma(Fo-squared) and status flag 
# 
data_I
_shelx_title ' 51007C in C2/c' 
_shelx_refln_list_code          4 
_shelx_F_calc_maximum      336.84 
_exptl_crystal_F_000      1748.00 
_reflns_d_resolution_high  0.8052 
 
loop_ 
 _symmetry_equiv_pos_as_xyz 
 'x, y, z' 
 '-x, y, -z+1/2' 
 'x+1/2, y+1/2, z' 
 '-x+1/2, y+1/2, -z+1/2' 
 '-x, -y, -z' 
 'x, -y, z-1/2' 
 '-x+1/2, -y+1/2, -z' 
 'x+1/2, -y+1/2, z-1/2' 
 
_cell_length_a    25.1264 
_cell_length_b    12.5304 
_cell_length_c    16.4417 
_cell_angle_alpha  90.000 
_cell_angle_beta  130.827 
_cell_angle_gamma  90.000 
 
_shelx_F_squared_multiplier     1.000 
 
loop_ 
 _refln_index_h 
 _refln_index_k 
 _refln_index_l 
 _refln_F_squared_calc 
 _refln_F_squared_meas 
 _refln_F_squared_sigma 
 _refln_observed_status 
   2   0   0    36366.25    36905.65    711.88 o 
   4   0   0    15566.36    15341.18    301.64 o 
   6   0   0    98537.59    98033.49   1245.64 o 
   8   0   0      149.59       85.06     25.00 o 
  10   0   0     7788.71     7909.12    171.78 o 
  12   0   0     8999.58     9007.34    226.64 o 
  14   0   0      136.48      106.79     43.42 o 
  16   0   0     1274.41     1417.50    106.69 o 
  18   0   0      636.10      647.07     63.03 o 
  20   0   0      254.71      462.25     82.70 o 
   1   1   0     1954.17     2082.42     41.35 o 
   3   1   0        4.67        5.58      8.71 o 
   5   1   0    20373.50    22533.31    213.48 o 
   7   1   0    25355.03    26372.23    312.22 o 
   9   1   0     6244.00     6766.83    139.38 o 
  11   1   0      395.96      444.36     28.61 o 
  13   1   0      868.82      889.12     51.52 o 
  15   1   0       24.07      -19.23     29.92 o 
  17   1   0      101.35       96.69     33.30 o 
  19   1   0      117.29      151.65     41.44 o 
  21   1   0      365.35      356.82     76.77 o 
  23   1   0       19.87       16.16     55.18 o 
   0   2   0     5155.46     4171.76     92.30 o 
   2   2   0      412.95      347.59     19.50 o 
   4   2   0     5998.13     6731.21     96.03 o 
   6   2   0     1353.52     1146.15     31.72 o 
   8   2   0       55.59       49.00     16.87 o 
  10   2   0      890.92      688.52     33.19 o 
  12   2   0     2044.13     2056.03     51.04 o 
  14   2   0      102.37       91.36     29.95 o 
  16   2   0      588.50      642.58     49.16 o 
  18   2   0      457.39      389.07    103.92 o 
  20   2   0      300.42      287.55     57.59 o 
  22   2   0       27.00      -26.52     60.73 o 
   1   3   0     5311.44     5501.18     72.62 o 
   3   3   0     7030.10     7733.52     89.04 o 
   5   3   0     2291.87     2015.65     42.01 o 
   7   3   0      590.07      567.95     24.37 o 
   9   3   0     2488.24     2476.50     46.92 o 
  11   3   0     2139.02     1919.14     46.67 o 
  13   3   0      474.80      418.46     33.49 o 
  15   3   0       74.92      106.73     36.01 o 
  17   3   0      252.93      374.50     80.05 o 
  19   3   0      924.95      888.06     74.41 o 
  21   3   0       84.49       21.85     71.84 o 
  23   3   0        5.46       83.71     65.91 o 
   0   4   0     2217.60     2125.15     75.63 o 
   2   4   0     2673.81     2614.81     44.70 o 
   4   4   0     1223.51     1299.91     34.85 o 
   6   4   0       43.01       47.32     14.21 o 
   8   4   0       13.26       -1.96     16.19 o 
  10   4   0      306.01      337.73     43.87 o 
  12   4   0      202.63      173.19     27.24 o 
  14   4   0      819.45      703.80     49.02 o 
  16   4   0       21.63        0.71     47.04 o 
  18   4   0      442.73      341.11     58.69 o 
  20   4   0       12.61        8.30     48.93 o 
  22   4   0        1.54     -101.33    101.33 o 
   1   5   0     4392.76     4438.98     69.92 o 
   3   5   0       19.33      133.92     16.73 o 
   5   5   0     3930.65     4159.60     63.78 o 
   7   5   0    15421.13    15629.43    174.22 o 
   9   5   0    15172.90    15816.28    208.55 o 
  11   5   0     9799.41     9848.10    144.37 o 
  13   5   0     1219.49     1125.51     76.08 o 
  15   5   0     2743.07     2725.61    104.69 o 
  17   5   0     3109.36     3151.02    111.96 o 
  19   5   0      462.13      338.99    127.84 o 
  21   5   0      107.68       79.15    108.59 o 
   0   6   0     3467.32     3091.70     71.63 o 
   2   6   0     2148.10     1816.22     44.08 o 
   4   6   0      114.97      102.46     19.49 o 
   6   6   0     1607.46     1603.69     43.43 o 
   8   6   0     3716.67     3838.63     68.40 o 
  10   6   0      289.37      304.32     32.71 o 
  12   6   0      968.02      996.03     73.50 o 
  14   6   0       10.44      -15.77     45.21 o 
  16   6   0      123.90      106.05     67.68 o 
  18   6   0      433.92      306.79     89.96 o 
  20   6   0        4.81      -47.06     47.06 o 
   1   7   0     7526.39     7651.59    110.24 o 
   3   7   0     2292.50     2340.82     51.15 o 
   5   7   0      619.90      593.97     32.30 o 
   7   7   0      735.58      651.67     37.67 o 
   9   7   0     1226.61     1133.99     64.02 o 
  11   7   0      790.66      907.35     57.59 o 
  13   7   0        9.45       41.87     60.29 o 
  15   7   0       89.99      -39.24     48.78 o 
  17   7   0      110.35       97.23     54.47 o 
  19   7   0       85.75        7.46     48.84 o 
  21   7   0       67.88       27.84     53.14 o 
   0   8   0     4592.49     4935.44    152.40 o 
   2   8   0     7113.42     7074.49    100.54 o 
   4   8   0     1552.09     1554.42     47.83 o 
   6   8   0      558.01      590.55     34.95 o 
   8   8   0     7159.14     7124.38    132.52 o 
  10   8   0     2479.94     2492.38     82.84 o 
  12   8   0      202.50      210.84     53.95 o 
  14   8   0      103.97      103.38     51.64 o 
  16   8   0       35.51      -24.62     63.45 o 
  18   8   0      544.04      666.41     73.20 o 
  20   8   0      324.12      319.47     65.47 o 
   1   9   0     1520.84     1519.60     45.73 o 
   3   9   0      793.96      767.76     40.42 o 
   5   9   0     1239.46     1391.96     50.07 o 
   7   9   0      158.34      194.22     40.78 o 
   9   9   0       27.56       30.22     38.89 o 
  11   9   0       12.46       29.59     45.52 o 
  13   9   0      455.61      502.84     64.93 o 
  15   9   0      233.59      128.77     63.26 o 
  17   9   0       35.59       53.93     54.93 o 
  19   9   0      175.75      113.06     59.68 o 
   0  10   0     3881.89     3984.11    104.45 o 
   2  10   0    14212.38    14328.59    154.89 o 
   4  10   0     6160.86     6488.64    126.48 o 
   6  10   0      171.85      114.42     40.11 o 
   8  10   0     5600.23     5615.91    165.60 o 
  10  10   0     1045.02     1015.94     76.05 o 
  12  10   0       23.09       26.41     48.59 o 
  14  10   0      512.81      552.00     70.77 o 
  16  10   0      441.37      416.26     68.91 o 
  18  10   0        4.42      -53.44     53.44 o 
   1  11   0      543.05      627.60     40.50 o 
   3  11   0      363.61      291.40     41.58 o 
   5  11   0        3.27       10.89     35.23 o 
   7  11   0      319.20      316.73     46.35 o 
   9  11   0      534.44      643.67     71.07 o 
  11  11   0      538.86      490.99     66.80 o 
  13  11   0      488.75      425.48     68.92 o 
  15  11   0       59.94       57.73     69.63 o 
   0  12   0      545.68      546.75     59.86 o 
   2  12   0     1535.58     1449.41     68.96 o 
   4  12   0       52.69       52.39     37.37 o 
   6  12   0      623.78      709.24     55.20 o 
   8  12   0       52.51       68.14     82.45 o 
  10  12   0      622.62      639.47     73.25 o 
  12  12   0        2.26      -48.45     48.45 o 
  14  12   0        3.10      -49.98     49.98 o 
   1  13   0       95.52      112.86     41.57 o 
   3  13   0      561.93      634.08    130.18 o 
   5  13   0       20.70      -28.82     42.35 o 
   7  13   0      333.90      355.88     62.16 o 
   9  13   0      524.07      492.28     68.12 o 
  11  13   0      115.19      136.31     60.35 o 
   0  14   0        0.92      -45.71     68.18 o 
   2  14   0        5.25      -36.17     36.17 o 
   4  14   0        0.13      -62.00     62.00 o 
   6  14   0       12.73       84.09     76.77 o 
   8  14   0        3.47      -46.32     46.32 o 
  10  14   0        6.49      -50.75     50.75 o 
   1  15   0     1150.38     1254.47     99.54 o 
   3  15   0      791.54      752.28    112.50 o 
   5  15   0      211.86      195.84     83.33 o 
 -23   1   1       12.87       38.26     60.48 o 
 -21   1   1      530.83      587.68     62.95 o 
 -19   1   1     1076.15     1051.59     57.13 o 
 -17   1   1      424.42      359.01     37.40 o 
 -15   1   1      707.23      831.45     41.86 o 
 -13   1   1      674.59      679.94     34.88 o 
 -11   1   1      319.73      236.90     23.84 o 
  -9   1   1     1898.10     1735.69     38.28 o 
  -7   1   1     2605.96     2754.64     44.09 o 
  -5   1   1     3519.73     3967.21     58.98 o 
  -3   1   1    44608.39    46367.82    964.09 o 
  -1   1   1    99195.25    86335.99   1967.25 o 
   1   1   1     2031.25     2318.59     41.21 o 
   3   1   1     1056.37      889.69     24.69 o 
   5   1   1    43575.28    46465.49    441.11 o 
   7   1   1     7304.73     7488.50     88.93 o 
   9   1   1     7223.96     7738.47    101.78 o 
  11   1   1      782.42      813.94     39.38 o 
  13   1   1      302.00      384.78     42.39 o 
  15   1   1      677.49      791.75     45.57 o 
  17   1   1      515.54      543.58     42.70 o 
  19   1   1        6.81      -16.42     64.96 o 
  21   1   1       24.81      148.23     62.88 o 
 -24   2   1       82.93       85.99     65.91 o 
 -22   2   1      241.46      114.27     68.69 o 
 -20   2   1     1100.88     1234.93     72.06 o 
 -18   2   1      376.98      368.03     42.02 o 
 -16   2   1     1122.01     1122.06     56.48 o 
 -14   2   1       13.12      -13.89     25.87 o 
 -12   2   1      718.79      582.79     32.82 o 
 -10   2   1     3701.00     3418.80     55.05 o 
  -8   2   1     1652.06     1538.21     51.12 o 
  -6   2   1      308.60      348.07     21.83 o 
  -4   2   1    65786.32    66814.34    963.68 o 
  -2   2   1      169.79      263.01     16.54 o 
   0   2   1     6214.23     6607.19     98.35 o 
   2   2   1     2481.34     2410.51     39.75 o 
   4   2   1     1516.73     1680.94     46.53 o 
   6   2   1     5065.24     4810.81     63.44 o 
   8   2   1    14480.03    15039.14    157.82 o 
  10   2   1       26.25       32.40     24.31 o 
  12   2   1      117.11       83.67     27.81 o 
  14   2   1       46.17       27.68     29.10 o 
  16   2   1      267.88      397.20     58.31 o 
  18   2   1       40.28       -2.89     58.08 o 
  20   2   1       64.37      -29.45     76.64 o 
  22   2   1       10.11      -55.68     55.68 o 
 -23   3   1      141.20      111.18     49.96 o 
 -21   3   1       52.06        2.79     49.22 o 
 -19   3   1        3.09      -58.52     58.52 o 
 -17   3   1      345.90      308.01     40.01 o 
 -15   3   1      552.19      601.73     46.58 o 
 -13   3   1      519.29      577.77     47.97 o 
 -11   3   1      235.44      306.53     24.38 o 
  -9   3   1     1024.85      957.17     37.72 o 
  -7   3   1     9123.23     8657.56    104.11 o 
  -5   3   1      370.09      443.19     40.97 o 
  -3   3   1    15561.43    15689.51    191.89 o 
  -1   3   1    12319.77    11796.23    227.39 o 
   1   3   1     9696.29     9524.68    136.80 o 
   3   3   1     1277.62     1142.73     41.92 o 
   5   3   1     3052.68     3022.77     43.42 o 
   7   3   1     4648.90     4675.23     65.02 o 
   9   3   1     2124.04     1956.06     45.05 o 
  11   3   1     1431.15     1571.01     47.42 o 
  13   3   1     2354.56     2413.34     59.07 o 
  15   3   1      798.16      874.65     70.08 o 
  17   3   1      242.25      271.18     58.26 o 
  19   3   1      266.23      196.70     55.61 o 
  21   3   1       31.55       18.11    121.09 o 
 -22   4   1      181.87      192.14    122.79 o 
 -20   4   1       69.56       71.67     57.26 o 
 -18   4   1       70.07       38.85     53.54 o 
 -16   4   1     1005.98     1034.34     57.71 o 
 -14   4   1     8272.22     8205.21    131.98 o 
 -12   4   1     3631.85     3608.19     78.92 o 
 -10   4   1    20199.04    20197.37    190.46 o 
  -8   4   1     8749.58     8789.89    102.03 o 
  -6   4   1      138.71      104.61     17.81 o 
  -4   4   1     5086.89     5011.48     68.50 o 
  -2   4   1    12866.58    11464.41    197.77 o 
   0   4   1       44.17       25.28     16.35 o 
   2   4   1      109.95       77.95     19.24 o 
   4   4   1     1438.25     1486.75     29.95 o 
   6   4   1    16615.13    15971.25    151.54 o 
   8   4   1      885.08      982.93     34.60 o 
  10   4   1     3242.11     3157.25     59.05 o 
  12   4   1     3754.67     3607.35     98.61 o 
  14   4   1     4466.53     4229.37    121.81 o 
  16   4   1     5403.96     5424.69    226.08 o 
  18   4   1     1211.92     1134.28    116.42 o 
  20   4   1       15.00      -14.35     63.89 o 
 -23   5   1       13.24      -27.46     83.78 o 
 -21   5   1        1.24      -34.62     44.60 o 
 -19   5   1      864.97      841.61     74.92 o 
 -17   5   1        0.87       -3.26     49.58 o 
 -15   5   1      453.87      424.44     44.10 o 
 -13   5   1       25.98      -25.06     30.61 o 
 -11   5   1     1321.44     1322.93     51.24 o 
  -9   5   1      420.20      477.15     30.54 o 
  -7   5   1      603.59      645.37     32.84 o 
  -5   5   1      488.37      587.64     31.02 o 
  -3   5   1      600.53      736.47     36.24 o 
  -1   5   1      749.72      661.21     30.25 o 
   1   5   1        0.48       44.03     16.68 o 
   3   5   1     2589.77     2738.71     47.49 o 
   5   5   1     5274.17     5224.50     95.90 o 
   7   5   1      274.81      285.86     23.27 o 
   9   5   1       51.99       38.44     23.00 o 
  11   5   1       21.62       -0.13     44.06 o 
  13   5   1       24.72       31.58     55.05 o 
  15   5   1     1510.46     1584.56     85.67 o 
  17   5   1      236.12      195.57     55.18 o 
  19   5   1      102.28       40.11     51.76 o 
  21   5   1        9.53       23.43     55.38 o 
 -22   6   1      145.32      169.66     58.03 o 
 -20   6   1      108.30       66.79     70.39 o 
 -18   6   1     2434.32     2296.24    120.33 o 
 -16   6   1      125.07      139.98     50.09 o 
 -14   6   1       14.14       -9.81     45.52 o 
 -12   6   1    11753.68    11908.35    153.73 o 
 -10   6   1     3800.05     3860.88     73.26 o 
  -8   6   1      245.59      258.90     26.48 o 
  -6   6   1     6461.48     6600.50     94.93 o 
  -4   6   1      120.87       68.93     18.52 o 
  -2   6   1     7094.04     6449.60     85.19 o 
   0   6   1     5756.17     5793.08    117.16 o 
   2   6   1     1621.14     1591.46     39.51 o 
   4   6   1      381.81      374.99     23.03 o 
   6   6   1     1150.95      985.94     89.97 o 
   8   6   1     3624.43     3402.41     65.65 o 
  10   6   1      492.84      521.71    159.91 o 
  12   6   1       62.49       -7.65     48.65 o 
  14   6   1     2248.65     2180.61     95.86 o 
  16   6   1      100.21      103.66     72.60 o 
  18   6   1      128.43       77.86     51.83 o 
  20   6   1      206.84      111.76     60.06 o 
 -21   7   1       70.87       17.61     51.77 o 
 -19   7   1      253.51      289.95     91.92 o 
 -17   7   1      267.90      200.99     56.42 o 
 -15   7   1      462.72      508.11     63.19 o 
 -13   7   1     1400.27     1385.41     73.92 o 
 -11   7   1     4114.26     4100.29     79.75 o 
  -9   7   1     3158.23     3129.32     89.28 o 
  -7   7   1       40.28       48.05     23.55 o 
  -5   7   1     2578.01     2628.89     55.87 o 
  -3   7   1     9049.46     9427.98    142.84 o 
  -1   7   1     5958.44     5543.40     87.92 o 
   1   7   1     5585.92     5773.50     91.65 o 
   3   7   1     5938.54     5741.05     83.17 o 
   5   7   1     3832.13     3741.51     65.67 o 
   7   7   1     4487.63     4120.54     94.95 o 
   9   7   1      249.99      206.31     41.06 o 
  11   7   1       64.46       -2.34     46.43 o 
  13   7   1      561.58      562.05     64.26 o 
  15   7   1      306.59      289.74     60.00 o 
  17   7   1      555.74      465.29     66.82 o 
  19   7   1       20.94      -47.43     47.43 o 
 -20   8   1       81.95       54.95     78.09 o 
 -18   8   1      425.48      386.67     64.84 o 
 -16   8   1       19.88        4.50     50.61 o 
 -14   8   1       89.98       71.46     49.68 o 
 -12   8   1      181.82      124.51     50.38 o 
 -10   8   1      124.46      184.61     41.40 o 
  -8   8   1      161.18      195.48     29.63 o 
  -6   8   1     1330.65     1311.93     47.87 o 
  -4   8   1       27.84       16.13     19.08 o 
  -2   8   1       65.93       30.80     21.08 o 
   0   8   1     3883.11     3842.36     75.66 o 
   2   8   1       92.37       85.00     23.37 o 
   4   8   1       26.29      -12.33     21.86 o 
   6   8   1       68.68       75.26     35.38 o 
   8   8   1     2079.62     2272.13     79.54 o 
  10   8   1       27.80       -5.22     45.91 o 
  12   8   1      203.14      224.33     53.98 o 
  14   8   1        2.52       27.97     54.36 o 
  16   8   1       11.33        3.48     50.68 o 
  18   8   1        7.94      -51.83     51.83 o 
 -19   9   1       54.12        7.59     52.59 o 
 -17   9   1      591.07      577.40     70.73 o 
 -15   9   1        6.69      -23.92     47.47 o 
 -13   9   1      143.29      122.06     50.05 o 
 -11   9   1     1422.02     1403.73     70.01 o 
  -9   9   1      473.18      519.71     49.34 o 
  -7   9   1       22.58       17.48     26.80 o 
  -5   9   1     2799.37     2829.27     55.45 o 
  -3   9   1     4802.79     4774.46     71.99 o 
  -1   9   1     4586.53     4565.36     75.73 o 
   1   9   1    22206.70    22271.00    249.99 o 
   3   9   1     4126.59     4368.31     77.57 o 
   5   9   1     1594.52     1725.17     79.44 o 
   7   9   1    11667.21    11831.43    188.30 o 
   9   9   1      483.30      600.02     64.42 o 
  11   9   1      384.96      379.77     97.92 o 
  13   9   1      134.05       85.95     52.39 o 
  15   9   1       63.93       47.33     51.98 o 
  17   9   1       97.39      103.17     55.15 o 
 -18  10   1       13.09      -51.93     51.93 o 
 -16  10   1       53.03       14.55     51.02 o 
 -14  10   1       19.52      -29.16     46.61 o 
 -12  10   1       47.21       47.15     46.94 o 
 -10  10   1      216.97      222.52     43.21 o 
  -8  10   1      294.09      281.52     42.32 o 
  -6  10   1      231.37      158.57     42.29 o 
  -4  10   1      582.94      648.50     36.77 o 
  -2  10   1     1115.22     1101.01     43.00 o 
   0  10   1      922.52      968.13     46.34 o 
   2  10   1     5199.08     5131.47    220.85 o 
   4  10   1       35.93       42.49     36.20 o 
   6  10   1      336.10      364.84     46.11 o 
   8  10   1       79.98       58.38     48.57 o 
  10  10   1      133.33       73.01     64.39 o 
  12  10   1      418.19      376.56     63.57 o 
  14  10   1       63.89       29.55     52.98 o 
  16  10   1       15.56      -49.26     49.26 o 
 -17  11   1      221.69      231.52     63.98 o 
 -15  11   1      264.46      289.14     61.47 o 
 -13  11   1      653.79      689.78     72.25 o 
 -11  11   1     3275.92     3109.67    124.81 o 
  -9  11   1      336.35      361.65     47.27 o 
  -7  11   1      166.45      188.67     41.13 o 
  -5  11   1      915.97     1156.38     64.25 o 
  -3  11   1        7.21      -21.23     25.23 o 
  -1  11   1     1312.84     1335.56     54.33 o 
   1  11   1     1169.25     1254.42     57.70 o 
   3  11   1      564.66      660.63     85.18 o 
   5  11   1     1067.86     1153.17     77.72 o 
   7  11   1      329.38      324.83     57.81 o 
   9  11   1      128.90       99.44    118.56 o 
  11  11   1      143.64       54.67    114.33 o 
  13  11   1      782.31      793.64     80.78 o 
  15  11   1      541.44      557.14     73.90 o 
 -14  12   1      494.61      450.12    106.38 o 
 -12  12   1      463.74      416.39     68.46 o 
 -10  12   1      508.64      537.29     67.41 o 
  -8  12   1     1736.80     1844.89     78.67 o 
  -6  12   1     1300.59     1393.73     70.52 o 
  -4  12   1     3951.38     4240.00    105.16 o 
  -2  12   1     2180.41     2278.84    102.40 o 
   0  12   1      187.20      193.41     30.34 o 
   2  12   1       33.23      -15.71     33.95 o 
   4  12   1      758.05      965.06     74.19 o 
   6  12   1     2541.10     2518.27    102.54 o 
   8  12   1      710.04      854.54    122.35 o 
  10  12   1      659.72      598.23     72.84 o 
  12  12   1      847.82      797.52     80.54 o 
 -13  13   1        5.26      -47.68     47.68 o 
 -11  13   1      200.83      112.65     54.03 o 
  -9  13   1       65.97        3.06     45.86 o 
  -7  13   1        3.52      -52.62     52.62 o 
  -5  13   1        2.52      -16.75     45.70 o 
  -3  13   1      470.71      447.49     63.30 o 
  -1  13   1        1.50       12.59     37.06 o 
   1  13   1     1073.16     1188.34     72.54 o 
   3  13   1      246.88      231.13     52.69 o 
   5  13   1      132.80       36.00     64.96 o 
   7  13   1       39.94      -44.37     44.37 o 
   9  13   1        0.44      -36.76     48.64 o 
  11  13   1       20.09      -30.38     75.13 o 
 -10  14   1     1343.54     1673.33     95.60 o 
  -8  14   1      533.46      765.41    103.28 o 
  -6  14   1      382.34      616.42     98.11 o 
  -4  14   1      178.50      115.90     71.91 o 
  -2  14   1      202.81      284.83     45.07 o 
   0  14   1     1128.61     1073.73     98.98 o 
   2  14   1      140.29      218.79     56.18 o 
   6  14   1      510.59      672.18    116.98 o 
   8  14   1      593.27      644.42    145.65 o 
  -7  15   1        2.37      -51.64     70.83 o 
  -5  15   1       17.23        9.47     66.29 o 
  -3  15   1       31.79       25.96     51.24 o 
  -1  15   1       99.69       98.78     53.62 o 
   1  15   1       46.58       72.73     81.44 o 
   3  15   1        1.48       77.27     87.25 o 
   5  15   1       42.38       -6.06     77.40 o 
 -24   0   2      201.34      264.27     68.69 o 
 -22   0   2      259.22      304.67     73.49 o 
 -20   0   2      428.30      642.05     85.86 o 
 -18   0   2      221.84      246.76     49.37 o 
 -16   0   2     1386.61     1385.70     69.06 o 
 -14   0   2     1349.65     1723.05    160.10 o 
 -12   0   2     2573.20     2071.24     64.16 o 
 -10   0   2    42893.72    43172.13    569.03 o 
  -8   0   2     7151.10     6677.47    200.70 o 
  -6   0   2    27959.20    28561.13    547.73 o 
  -4   0   2    38289.18    39385.73    737.25 o 
   0   0   2    22391.88    24133.18    458.09 o 
   4   0   2   113463.79   123883.52   2277.80 o 
   6   0   2     8873.38     8945.20    145.46 o 
   8   0   2    64651.62    68644.66   1612.07 o 
  10   0   2     1139.93      971.07     60.52 o 
  12   0   2       80.43      107.31     44.54 o 
  14   0   2     1486.18     1453.45     78.54 o 
  16   0   2      499.10      522.87     58.81 o 
  18   0   2       26.23      -37.87     57.64 o 
 -25   1   2      114.71      137.63     62.75 o 
 -23   1   2      833.87      890.25     65.91 o 
 -21   1   2      139.78      150.03     47.15 o 
 -19   1   2      943.11      960.74     54.58 o 
 -17   1   2      997.83      986.96     46.43 o 
 -15   1   2      177.45      208.81     30.10 o 
 -13   1   2      361.10      489.46     29.18 o 
 -11   1   2     1058.41     1045.76     35.41 o 
  -9   1   2     3655.78     3610.25     52.61 o 
  -7   1   2     3669.34     3886.87     67.51 o 
  -5   1   2    28031.52    28058.38    592.51 o 
  -3   1   2    11503.99    10964.24    218.18 o 
  -1   1   2     8729.50     8779.11    255.05 o 
   1   1   2    36137.67    35723.08    352.45 o 
   3   1   2    93672.16   101834.97    919.36 o 
   5   1   2     1252.47     1238.63     50.99 o 
   7   1   2     1830.67     2115.20     46.12 o 
   9   1   2      486.02      541.13     31.63 o 
  11   1   2      576.96      668.99     38.86 o 
  13   1   2      170.30      188.04     34.33 o 
  15   1   2      182.13      193.23     35.47 o 
  17   1   2       76.12       46.44     38.46 o 
  19   1   2      155.52      144.06    181.69 o 
 -24   2   2       13.30      -32.95     56.94 o 
 -22   2   2      102.56      127.95     45.50 o 
 -20   2   2      202.06      226.72     39.88 o 
 -18   2   2      919.16      939.83     55.30 o 
 -16   2   2      191.99      240.25     38.41 o 
 -14   2   2     2542.83     2446.30     53.67 o 
 -12   2   2     2781.16     2711.83     51.00 o 
 -10   2   2    14256.82    13941.59    145.63 o 
  -8   2   2       72.69       35.20     18.74 o 
  -6   2   2     2358.11     2529.40     54.22 o 
  -4   2   2    56332.29    55875.52   1004.21 o 
  -2   2   2     8395.73     8214.69    110.45 o 
   0   2   2      542.05      638.45     25.88 o 
   2   2   2     1270.51      943.90     25.50 o 
   4   2   2     2553.30     2612.96     43.55 o 
   6   2   2    23856.12    24722.13    330.59 o 
   8   2   2      707.40      818.37     36.04 o 
  10   2   2      670.54      706.51     36.52 o 
  12   2   2     1924.53     1985.04     56.61 o 
  14   2   2     1025.88     1109.28     50.37 o 
  16   2   2      217.35      185.77     53.94 o 
  18   2   2      229.06      281.45    123.55 o 
  20   2   2      153.63      105.42     77.59 o 
 -25   3   2      111.10      158.21     72.85 o 
 -23   3   2        3.40      -43.99     47.30 o 
 -21   3   2      202.75      265.71    109.60 o 
 -19   3   2     1066.04     1102.13     56.14 o 
 -17   3   2      374.66      318.32     42.68 o 
 -15   3   2     1316.53     1309.52     57.04 o 
 -13   3   2      603.55      593.35     32.49 o 
 -11   3   2    10670.05    10895.62    121.27 o 
  -9   3   2     1124.57     1010.78     37.64 o 
  -7   3   2     1232.86     1598.12     44.58 o 
  -5   3   2    30181.20    30910.77    569.92 o 
  -3   3   2     8487.94     8513.58    113.62 o 
  -1   3   2     4748.44     4947.76     67.17 o 
   1   3   2     7718.81     7354.80    151.17 o 
   3   3   2     4963.93     4737.02     59.74 o 
   5   3   2     1819.34     2199.98     41.63 o 
   7   3   2     6323.85     6330.16    120.61 o 
   9   3   2      337.78      431.94     29.63 o 
  11   3   2     1739.12     1679.38     51.39 o 
  13   3   2     4202.50     4126.98     92.78 o 
  15   3   2      312.06      314.49     56.39 o 
  17   3   2      250.11      164.56     57.83 o 
  19   3   2       55.62       75.66     50.34 o 
  21   3   2      409.96      334.47     62.23 o 
 -24   4   2       99.41       43.59    155.94 o 
 -22   4   2      431.53      350.73     59.35 o 
 -20   4   2        1.20      -18.03     46.19 o 
 -18   4   2        5.22       -6.87     31.66 o 
 -16   4   2     1405.08     1400.18     60.45 o 
 -14   4   2      698.32      720.10     46.78 o 
 -12   4   2       81.89      138.12     54.64 o 
 -10   4   2     5202.51     5112.84     79.41 o 
  -8   4   2      683.89      762.28     36.96 o 
  -6   4   2        1.00       -2.99     16.04 o 
  -4   4   2      757.97      794.74     37.42 o 
  -2   4   2      212.43      320.67     25.42 o 
   0   4   2     1461.90     1292.16     45.00 o 
   2   4   2      152.26      103.80     19.87 o 
   4   4   2      638.59      856.06     24.98 o 
   6   4   2     2061.33     2031.40     41.50 o 
   8   4   2       12.56       24.71     19.89 o 
  10   4   2      127.12      149.57     26.99 o 
  12   4   2      734.21      742.23     49.35 o 
  14   4   2      411.04      398.19     86.24 o 
  16   4   2        5.20       23.74     56.94 o 
  18   4   2       10.60      -76.20     76.20 o 
  20   4   2      255.43      224.60     63.51 o 
 -23   5   2      169.33      136.64     64.65 o 
 -21   5   2      539.25      534.95    142.74 o 
 -19   5   2     1180.58     1244.31     79.77 o 
 -17   5   2     2708.55     2406.71     73.29 o 
 -15   5   2     3908.12     3815.92    100.73 o 
 -13   5   2    11144.90    11146.05    160.86 o 
 -11   5   2     7659.82     7650.84    108.05 o 
  -9   5   2    13610.92    14190.36    164.36 o 
  -7   5   2    35842.21    37542.28    441.38 o 
  -5   5   2    29199.12    29107.52    291.87 o 
  -3   5   2    19235.08    20810.04    225.80 o 
  -1   5   2     6067.13     5120.25     75.47 o 
   1   5   2       95.21       53.50     20.04 o 
   3   5   2      167.69       58.34     14.34 o 
   5   5   2      562.62      478.13     27.24 o 
   7   5   2     5043.53     4934.27     71.25 o 
   9   5   2     1181.26     1119.79     53.81 o 
  11   5   2      641.35      686.22     65.11 o 
  13   5   2     3781.69     3650.58    116.94 o 
  15   5   2     2003.08     1877.02     94.10 o 
  17   5   2       88.91       51.75     52.40 o 
  19   5   2      179.65      100.10     54.95 o 
 -22   6   2        3.68       -7.78     62.56 o 
 -20   6   2      109.61       62.23     51.36 o 
 -18   6   2     1743.98     1648.82     87.30 o 
 -16   6   2     1989.52     1913.68     90.20 o 
 -14   6   2     2854.93     2869.24     72.47 o 
 -12   6   2      305.09      335.11     35.34 o 
 -10   6   2     1219.33     1294.41     48.48 o 
  -8   6   2      267.17      413.64     28.98 o 
  -6   6   2    13484.77    13237.79    138.46 o 
  -4   6   2        8.46       22.03     16.41 o 
  -2   6   2     5361.54     4853.61     77.29 o 
   0   6   2     2726.83     2757.07     55.34 o 
   2   6   2      201.11      295.87     20.24 o 
   4   6   2       54.00       60.87     17.42 o 
   6   6   2     1319.13     1283.23     57.80 o 
   8   6   2       38.07       18.96     32.22 o 
  10   6   2      147.97      133.86     50.33 o 
  12   6   2        3.85        6.41     58.97 o 
  14   6   2      223.53      266.94     57.80 o 
  16   6   2      186.37      107.48     55.89 o 
  18   6   2      277.53      182.81    166.04 o 
 -21   7   2      270.17      234.67     59.43 o 
 -19   7   2      297.71      258.36     59.24 o 
 -17   7   2       84.15       72.74     53.42 o 
 -15   7   2      580.06      578.41     64.50 o 
 -13   7   2       96.56       83.03     32.37 o 
 -11   7   2      370.31      413.28     36.12 o 
  -9   7   2       32.46       46.74     25.51 o 
  -7   7   2      882.54     1147.38     34.39 o 
  -5   7   2      104.72       35.03     17.06 o 
  -3   7   2     3624.14     3601.27     62.65 o 
  -1   7   2     4181.98     3965.77     71.51 o 
   1   7   2     2020.74     2011.00     47.70 o 
   3   7   2     3515.28     3408.82     64.06 o 
   5   7   2     3238.18     3349.68    117.74 o 
   7   7   2      531.48      630.61    111.68 o 
   9   7   2     1155.50     1079.27     77.18 o 
  11   7   2      201.96      241.02     54.57 o 
  13   7   2      371.49      383.32     61.65 o 
  15   7   2      318.71      355.86     62.61 o 
  17   7   2        7.19      -44.37     44.37 o 
 -22   8   2        1.58      -38.69     77.15 o 
 -20   8   2      198.17       61.57     52.04 o 
 -18   8   2      879.51      849.90     77.57 o 
 -16   8   2       31.90      -13.83     47.30 o 
 -14   8   2      156.86       87.59     41.47 o 
 -12   8   2     1880.63     1954.67     78.13 o 
 -10   8   2       29.78       33.14     28.54 o 
  -8   8   2       18.26       29.67     26.21 o 
  -6   8   2     2175.93     2061.76     45.89 o 
  -4   8   2     2023.07     1950.41     50.29 o 
  -2   8   2     8178.56     8061.99    110.95 o 
   0   8   2     4366.81     4421.02     81.71 o 
   2   8   2     3670.20     3629.79     65.43 o 
   4   8   2     4160.04     4247.79    107.56 o 
   6   8   2     1244.84     1233.21    126.45 o 
   8   8   2     1444.96     1447.17     83.92 o 
  10   8   2     1150.99     1163.27     79.05 o 
  12   8   2     1279.89     1266.66     82.76 o 
  14   8   2     1034.80      979.22    128.16 o 
  16   8   2       76.35       49.33     52.88 o 
  18   8   2       37.64      -23.68     52.40 o 
 -21   9   2      197.10      199.75     62.56 o 
 -19   9   2       92.78       69.29     56.11 o 
 -17   9   2       75.92       95.56     72.92 o 
 -15   9   2     1212.53     1243.86     83.07 o 
 -13   9   2      365.52      289.27     47.06 o 
 -11   9   2      309.09      294.47     44.97 o 
  -9   9   2       16.28       -7.99     28.15 o 
  -7   9   2       24.31      -24.83     25.77 o 
  -5   9   2       43.18       41.15     22.09 o 
  -3   9   2      984.51      987.56     44.00 o 
  -1   9   2        9.41       -0.88     27.86 o 
   1   9   2      444.93      463.26     43.30 o 
   3   9   2     2259.43     2236.84     76.69 o 
   5   9   2      526.31      559.90     63.15 o 
   7   9   2      160.35      195.26     54.55 o 
   9   9   2      508.69      519.77     62.36 o 
  11   9   2       34.00       37.07     50.78 o 
  13   9   2        8.53      -33.80     61.24 o 
  15   9   2       62.71       29.99     52.66 o 
  17   9   2        8.73      -63.83     74.37 o 
 -18  10   2      234.98      206.55     59.20 o 
 -16  10   2       69.74      -36.43     49.75 o 
 -14  10   2     1036.10     1061.86     79.15 o 
 -12  10   2     2586.70     2603.68     88.82 o 
 -10  10   2      135.35      111.83     39.08 o 
  -8  10   2      998.66     1101.76     60.24 o 
  -6  10   2     2798.38     2906.92     76.60 o 
  -4  10   2     1711.11     1748.02     48.11 o 
  -2  10   2     4499.27     4470.93     83.07 o 
   0  10   2    13270.38    13379.38    199.68 o 
   2  10   2     1592.98     1537.39     69.73 o 
   4  10   2     8376.43     8708.07    182.04 o 
   6  10   2     7845.28     7820.25    174.69 o 
   8  10   2      120.53       98.93     51.99 o 
  10  10   2      582.34      549.32     67.88 o 
  12  10   2      629.08      711.92     78.67 o 
  14  10   2      143.70       74.20     57.21 o 
 -17  11   2      235.20      263.17     62.06 o 
 -15  11   2       95.39       51.26     49.07 o 
 -13  11   2      160.08       74.81     52.53 o 
 -11  11   2      438.92      422.89     51.27 o 
  -9  11   2     1014.00      986.69     76.68 o 
  -7  11   2     2383.16     2377.55     81.94 o 
  -5  11   2        3.62       -8.35     25.01 o 
  -3  11   2      570.96      646.27     39.93 o 
  -1  11   2       42.42       41.38     29.71 o 
   1  11   2      989.90     1117.25     76.11 o 
   3  11   2     1515.61     1399.53     77.68 o 
   5  11   2      231.41      144.40     51.96 o 
   7  11   2      596.24      601.62     67.81 o 
   9  11   2      165.67      206.08     64.33 o 
  11  11   2       60.62      -24.58     51.63 o 
  13  11   2      200.63      142.55     67.30 o 
 -16  12   2      202.04      214.35     60.60 o 
 -14  12   2      853.89      801.13     77.65 o 
 -12  12   2      273.66      177.61     59.20 o 
 -10  12   2       74.79       81.29     41.49 o 
  -8  12   2      219.41      128.73     41.67 o 
  -6  12   2      329.43      327.94     45.69 o 
  -4  12   2     1477.65     1604.39    208.08 o 
  -2  12   2     1908.24     1917.48     95.49 o 
   0  12   2      296.59      311.06     32.73 o 
   2  12   2      822.49      752.03     65.63 o 
   4  12   2      266.87      227.25     56.20 o 
   6  12   2        5.88      -44.33     44.33 o 
   8  12   2      192.87      152.00     56.07 o 
  10  12   2       43.61       67.30     52.57 o 
  12  12   2       67.01       78.13     61.57 o 
 -13  13   2      874.06     1005.45     81.96 o 
 -11  13   2      851.93      938.62    100.76 o 
  -9  13   2      833.83      898.57     63.97 o 
  -7  13   2      880.32      979.90    149.50 o 
  -5  13   2      771.05      909.26     73.82 o 
  -3  13   2      964.06     1018.81     80.87 o 
  -1  13   2      442.39      570.37     51.95 o 
   1  13   2        8.20       21.25     50.88 o 
   3  13   2      179.71      155.95     91.48 o 
   5  13   2     1698.18     1885.22     93.54 o 
   7  13   2      199.61      144.32     70.71 o 
   9  13   2      105.77      166.86     58.11 o 
 -12  14   2        1.27      -50.00     50.00 o 
 -10  14   2      186.96      176.26     82.20 o 
  -8  14   2      185.84      161.74     80.05 o 
  -6  14   2      170.05      111.62     60.23 o 
  -4  14   2       71.65       77.23     49.74 o 
  -2  14   2        2.97       49.09     50.35 o 
   0  14   2        5.40       46.34     78.54 o 
   2  14   2       68.86       79.95     52.15 o 
   4  14   2      285.41      257.82     53.92 o 
   6  14   2       37.60       -7.77     50.75 o 
   8  14   2        0.91      -69.95     69.95 o 
  -7  15   2       80.71      108.08     77.02 o 
  -5  15   2      580.15      808.81     80.94 o 
  -3  15   2      561.44      526.91     67.11 o 
  -1  15   2      500.40      568.06    108.46 o 
   1  15   2      302.51      353.79    107.70 o 
   3  15   2      225.65      279.67     97.35 o 
 -25   1   3       53.95       75.23     40.79 o 
 -23   1   3      438.51      393.30     55.13 o 
 -21   1   3      367.54      450.19     55.58 o 
 -19   1   3      455.99      485.10     58.25 o 
 -17   1   3      871.20      763.96     40.30 o 
 -15   1   3     2104.88     1991.60     50.05 o 
 -13   1   3     8012.26     7532.60    104.67 o 
 -11   1   3    10479.80    10593.18    116.47 o 
  -9   1   3       18.24       15.93     19.31 o 
  -7   1   3     1558.10     1731.66     62.87 o 
  -5   1   3     7097.73     7408.13    126.14 o 
  -3   1   3    25974.29    27605.57    463.77 o 
  -1   1   3     9274.91     9160.46    112.44 o 
   1   1   3    43900.67    47278.31    611.11 o 
   3   1   3    18582.73    18985.22    233.55 o 
   5   1   3     9343.13    10457.72    133.62 o 
   7   1   3     9253.70     9268.07    112.08 o 
   9   1   3     2885.55     3018.48     62.78 o 
  11   1   3     2154.93     2257.57     60.12 o 
  13   1   3     1659.04     1810.40     59.17 o 
  15   1   3        5.84       -7.96     35.33 o 
  17   1   3       61.71        8.87     46.78 o 
  19   1   3       83.67       68.06     85.73 o 
 -26   2   3      116.18        2.15     60.48 o 
 -24   2   3      224.28      205.76     98.68 o 
 -22   2   3      225.18      154.24     37.51 o 
 -20   2   3     2743.64     2424.33     73.06 o 
 -18   2   3      376.84      374.20     44.23 o 
 -16   2   3      864.87      847.92     49.32 o 
 -14   2   3     4361.98     4358.64     69.08 o 
 -12   2   3     2331.55     2150.78     43.64 o 
 -10   2   3      597.18      531.90     43.92 o 
  -8   2   3     9589.45     9158.71    131.10 o 
  -6   2   3     2349.64     2312.42     54.12 o 
  -4   2   3    54863.71    55971.32    690.20 o 
  -2   2   3    33451.72    31734.94    485.82 o 
   0   2   3    31022.21    30007.50    323.40 o 
   2   2   3      215.68      304.41     18.11 o 
   4   2   3     2975.31     3270.57     51.00 o 
   6   2   3      896.28      788.56     35.32 o 
   8   2   3        4.94       27.46     23.89 o 
  10   2   3     3367.88     3425.62     68.41 o 
  12   2   3     1651.20     1735.25     56.54 o 
  14   2   3      526.33      580.98     50.38 o 
  16   2   3      176.13      220.14     53.87 o 
  18   2   3        5.37      -43.68     43.68 o 
  20   2   3       46.85      -86.24     86.24 o 
 -25   3   3       40.15       10.98     61.49 o 
 -23   3   3       35.01       28.72     43.01 o 
 -21   3   3        3.32       31.58     33.80 o 
 -19   3   3        1.77       -1.30     32.76 o 
 -17   3   3      509.48      520.17     48.08 o 
 -15   3   3      751.14      760.29     48.08 o 
 -13   3   3     4685.35     4386.59     65.45 o 
 -11   3   3     2581.21     2510.35     55.70 o 
  -9   3   3     3976.88     4230.24     67.68 o 
  -7   3   3      164.19      200.87     24.30 o 
  -5   3   3    12750.66    11722.06    154.25 o 
  -3   3   3     5975.74     5751.55     70.31 o 
  -1   3   3      225.34      223.66     24.04 o 
   1   3   3     6113.72     5746.03     85.77 o 
   3   3   3      194.80      114.08     22.03 o 
   5   3   3      375.07      412.38     23.04 o 
   7   3   3       32.31       23.82     20.33 o 
   9   3   3      421.99      555.39     35.16 o 
  11   3   3      328.01      312.17     42.82 o 
  13   3   3      248.13      141.92     77.90 o 
  15   3   3     1916.92     1906.06     96.47 o 
  17   3   3       12.70      -78.62     80.81 o 
  19   3   3        8.90      -45.95     45.95 o 
 -24   4   3       65.48       27.13     49.90 o 
 -22   4   3      755.03      643.66     88.70 o 
 -20   4   3      595.17      587.78     65.34 o 
 -18   4   3       69.04       58.76     36.02 o 
 -16   4   3      309.56      352.37     62.01 o 
 -14   4   3     4692.43     4615.02     92.14 o 
 -12   4   3     8580.28     8238.49    112.80 o 
 -10   4   3     6698.15     6743.00     93.92 o 
  -8   4   3     5300.67     5545.92     93.07 o 
  -6   4   3    59223.88    58131.72    928.66 o 
  -4   4   3     1010.24      769.31     28.93 o 
  -2   4   3      806.27      676.57     32.46 o 
   0   4   3      236.08      157.75     27.22 o 
   2   4   3       89.86       49.17     20.80 o 
   4   4   3      645.80      691.42     38.36 o 
   6   4   3     3501.81     3404.29     87.89 o 
   8   4   3       19.79       47.79     23.01 o 
  10   4   3       47.91       13.40     46.30 o 
  12   4   3     1388.52     1464.21     63.33 o 
  14   4   3     2154.67     2008.66     95.37 o 
  16   4   3      475.06      466.35     96.97 o 
  18   4   3      600.10      635.02     74.84 o 
 -25   5   3       11.18      -78.51    131.88 o 
 -23   5   3       13.49      -16.88     48.11 o 
 -21   5   3      104.08       33.42     50.94 o 
 -19   5   3      106.91      131.17     36.79 o 
 -17   5   3     2279.22     2247.22     73.58 o 
 -15   5   3      187.22      227.86     40.15 o 
 -13   5   3      636.53      665.51     40.41 o 
 -11   5   3     7130.04     7554.92    106.24 o 
  -9   5   3     5784.98     6267.55     89.98 o 
  -7   5   3     1596.89     1607.62     61.49 o 
  -5   5   3     4558.57     5191.25     98.25 o 
  -3   5   3      215.17      186.15     17.95 o 
  -1   5   3     4536.46     4905.07     73.16 o 
   1   5   3      307.24      360.12     32.53 o 
   3   5   3      176.76      201.03     28.11 o 
   5   5   3      173.24      234.13     26.26 o 
   7   5   3     2801.06     2685.95     69.62 o 
   9   5   3      720.05      739.68     47.91 o 
  11   5   3        1.20       26.54     57.83 o 
  13   5   3      359.27      339.79     59.49 o 
  15   5   3      256.25      205.07     59.95 o 
  17   5   3      107.05       -7.51     50.84 o 
  19   5   3       93.27       28.53     53.91 o 
 -24   6   3       10.56      -60.69    118.18 o 
 -22   6   3     1717.32     1671.75    219.32 o 
 -20   6   3      716.48      788.45     71.54 o 
 -18   6   3      363.88      332.81     63.13 o 
 -16   6   3      948.15     1006.30     59.87 o 
 -14   6   3     1681.50     1674.69     59.80 o 
 -12   6   3     1360.95     1346.92     52.61 o 
 -10   6   3     8187.92     8404.97    115.04 o 
  -8   6   3     3632.86     3674.22     66.89 o 
  -6   6   3      968.88      723.61     48.93 o 
  -4   6   3    19033.99    19331.02    229.12 o 
  -2   6   3     2067.72     1850.17     45.84 o 
   0   6   3      386.08      606.14     30.75 o 
   2   6   3     5309.42     5288.56     95.62 o 
   4   6   3     2642.15     2555.41     68.57 o 
   6   6   3      683.95      761.00     57.11 o 
   8   6   3      429.03      419.69     41.97 o 
  10   6   3     1037.75     1033.65     77.14 o 
  12   6   3      261.29      292.91     73.74 o 
  14   6   3      276.74      344.04     65.66 o 
  16   6   3       11.79       30.80     49.97 o 
  18   6   3      131.71       64.72     87.69 o 
 -23   7   3       20.50      -18.19     51.74 o 
 -21   7   3     1267.90     1081.79     81.38 o 
 -19   7   3      292.51      297.25     58.05 o 
 -17   7   3        9.60      -14.98     45.43 o 
 -15   7   3      291.35      353.42     39.40 o 
 -13   7   3     1409.05     1253.01     59.35 o 
 -11   7   3     3153.53     3224.92     70.80 o 
  -9   7   3     1537.30     1627.11     51.68 o 
  -7   7   3     3361.98     3205.28     57.83 o 
  -5   7   3     1485.77     1186.09     39.22 o 
  -3   7   3     1490.05     1278.72     42.04 o 
  -1   7   3     3322.32     3522.59     66.90 o 
   1   7   3        9.70        3.23     16.26 o 
   3   7   3     3781.61     3365.57     81.05 o 
   5   7   3     2997.72     3156.63    101.22 o 
   7   7   3     1338.10     1279.09     79.65 o 
   9   7   3      995.25     1000.67     77.20 o 
  11   7   3      574.22      656.17     68.03 o 
  13   7   3      174.22      128.96     57.45 o 
  15   7   3        2.95      -43.61     43.61 o 
  17   7   3        9.29      -38.10     54.85 o 
 -22   8   3      316.64      302.02    131.57 o 
 -20   8   3       40.97      -38.68     48.08 o 
 -18   8   3       12.41      -12.53     51.23 o 
 -16   8   3     2103.74     2167.76     85.15 o 
 -14   8   3        1.19        5.27     38.65 o 
 -12   8   3       86.29      127.60     33.56 o 
 -10   8   3       39.21       44.01     28.25 o 
  -8   8   3        5.59       14.39     28.23 o 
  -6   8   3      706.62      737.62     36.48 o 
  -4   8   3     5801.82     5724.04     86.26 o 
  -2   8   3      343.06      347.67     29.08 o 
   0   8   3      838.53      819.49     57.75 o 
   2   8   3     1600.53     1831.57     66.66 o 
   4   8   3      409.55      472.35     98.86 o 
   6   8   3      172.66      130.55     88.26 o 
   8   8   3      725.03      788.52     70.65 o 
  10   8   3      113.88      128.95     51.79 o 
  12   8   3      325.16      363.68     65.40 o 
  14   8   3       27.94       29.70     55.30 o 
  16   8   3        0.53      -39.67     52.29 o 
 -21   9   3      385.96      444.22     68.11 o 
 -19   9   3       64.73       57.84     63.13 o 
 -17   9   3       24.78       17.82     49.03 o 
 -15   9   3      999.00     1101.86     69.43 o 
 -13   9   3      781.00      874.56     58.93 o 
 -11   9   3      574.00      613.68     42.75 o 
  -9   9   3     1486.87     1536.76     66.07 o 
  -7   9   3     2152.40     2155.20     59.95 o 
  -5   9   3     3017.37     2719.71     60.82 o 
  -3   9   3     4573.22     4547.60     79.91 o 
  -1   9   3     7624.78     7747.29    153.70 o 
   1   9   3     2801.64     2912.86     82.47 o 
   3   9   3     8815.84     8792.53    178.21 o 
   5   9   3    11274.31    11475.42    219.40 o 
   7   9   3     2187.78     2128.66     95.65 o 
   9   9   3     5978.08     5966.43    155.96 o 
  11   9   3     1895.26     1910.68     97.22 o 
  13   9   3       42.90       35.41     66.04 o 
  15   9   3       97.20       68.24     58.41 o 
 -20  10   3       72.05      -26.33     54.05 o 
 -18  10   3      280.46      256.10     61.56 o 
 -16  10   3      196.67      219.67     56.56 o 
 -14  10   3       78.29       49.21     40.61 o 
 -12  10   3      840.24      764.20     75.40 o 
 -10  10   3       29.48        6.55     36.13 o 
  -8  10   3       41.55       21.09     29.02 o 
  -6  10   3       34.11       28.13     28.90 o 
  -4  10   3      474.53      506.54     36.11 o 
  -2  10   3     2180.08     2128.37     76.60 o 
   0  10   3     1252.78     1418.80     67.31 o 
   2  10   3      375.49      313.03     53.71 o 
   4  10   3     1025.02     1023.21     75.78 o 
   6  10   3      128.30      134.29     52.39 o 
   8  10   3      584.45      608.00     69.10 o 
  10  10   3       18.08      -57.66     59.47 o 
  12  10   3       63.44      -26.58     51.22 o 
  14  10   3        2.48      -39.16     55.17 o 
 -19  11   3       48.20       36.07     50.42 o 
 -17  11   3       74.85      148.48     54.99 o 
 -15  11   3      377.85      385.54     65.62 o 
 -13  11   3      457.84      563.39     56.46 o 
 -11  11   3      393.12      391.21     48.71 o 
  -9  11   3     1113.32     1093.20     61.35 o 
  -7  11   3      640.15      618.49     41.75 o 
  -5  11   3     1449.74     1607.06     65.84 o 
  -3  11   3      969.64     1031.01     55.02 o 
  -1  11   3     3183.63     3253.86     81.25 o 
   1  11   3       20.59       79.25     43.96 o 
   3  11   3      633.74      578.15     61.36 o 
   5  11   3       36.09       43.86     63.26 o 
   7  11   3      205.58      149.05     54.90 o 
   9  11   3      257.72      147.41     57.40 o 
  11  11   3        1.96       53.91     58.18 o 
  13  11   3      329.68      213.08     63.96 o 
 -16  12   3      132.17      108.71     55.12 o 
 -14  12   3      587.63      627.40    128.16 o 
 -12  12   3     1044.31     1215.84     77.48 o 
 -10  12   3      168.09      128.49     43.85 o 
  -8  12   3        5.40      -13.00     57.70 o 
  -6  12   3     1026.43      965.94     94.63 o 
  -4  12   3     2115.51     2169.53     75.27 o 
  -2  12   3      812.42      896.36     77.05 o 
   0  12   3      443.07      504.43     50.95 o 
   2  12   3      243.14      116.87     49.68 o 
   4  12   3      276.32      372.06     60.67 o 
   6  12   3       33.39      -38.09     49.71 o 
   8  12   3       50.85       -6.07     59.79 o 
  10  12   3       19.33       11.86     53.99 o 
 -15  13   3      211.73      204.94     92.80 o 
 -13  13   3       19.66      -11.76     45.33 o 
 -11  13   3        5.39      -36.79     47.70 o 
  -9  13   3      681.76      611.54     80.24 o 
  -7  13   3      117.07       55.50     48.72 o 
  -5  13   3      255.05      114.57     49.39 o 
  -3  13   3      278.11      313.65     53.89 o 
  -1  13   3       25.02       10.09     54.02 o 
   1  13   3       84.40      -12.86     36.67 o 
   3  13   3      432.09      405.08     60.80 o 
   5  13   3        0.28        3.87     47.54 o 
   7  13   3       77.28       22.80     55.74 o 
   9  13   3       75.11      -17.45     54.43 o 
 -12  14   3      695.13      658.47    105.68 o 
 -10  14   3     1019.35      846.23     81.02 o 
  -8  14   3     1120.98     1265.33     91.85 o 
  -6  14   3      980.69     1050.60     85.55 o 
  -4  14   3     1565.13     1906.82     99.04 o 
  -2  14   3      308.92      373.49    106.95 o 
   0  14   3      353.16      453.92    108.97 o 
   2  14   3     1522.17     1724.33     79.43 o 
   4  14   3      235.06      186.88     56.42 o 
   6  14   3      177.73      207.99     61.44 o 
  -7  15   3        1.91      -49.62     67.68 o 
  -5  15   3        3.22       28.02     51.41 o 
  -3  15   3       23.36      -29.04     84.60 o 
  -1  15   3       57.03       57.45     93.06 o 
   1  15   3      222.67      224.62     98.23 o 
 -26   0   4        4.62       66.04     55.81 o 
 -24   0   4     1525.46     1515.17    111.49 o 
 -22   0   4     1377.53     1174.38    101.52 o 
 -20   0   4      327.70      295.20     76.26 o 
 -18   0   4      388.57      388.58     49.09 o 
 -16   0   4       18.66       38.47     35.63 o 
 -14   0   4      485.94      356.16     36.03 o 
 -12   0   4     3707.95     4364.79     88.83 o 
 -10   0   4    14411.69    14941.07    283.34 o 
  -8   0   4    98955.37    98969.99   1820.47 o 
  -6   0   4     2441.58     2324.79     71.26 o 
  -4   0   4     5962.36     6039.84     84.15 o 
  -2   0   4     6771.14     7524.44    124.24 o 
   0   0   4       26.54       -4.96     23.23 o 
   2   0   4    13535.15    13790.48    202.67 o 
   4   0   4    18757.53    20413.88    312.31 o 
   6   0   4    34090.48    36360.94    758.28 o 
   8   0   4    10504.62    10242.51    180.39 o 
  10   0   4     4831.44     4649.75    117.61 o 
  12   0   4     2515.60     2609.06     96.65 o 
  14   0   4      427.14      289.78     78.41 o 
  16   0   4      151.49       10.10     78.54 o 
  18   0   4       62.60       34.85     70.08 o 
 -27   1   4       10.83      178.75     45.42 o 
 -25   1   4       54.86       89.14     41.57 o 
 -23   1   4      486.09      349.46     55.43 o 
 -21   1   4     1691.09     1506.44    100.76 o 
 -19   1   4      378.33      421.82     44.39 o 
 -17   1   4      314.01      325.40     31.53 o 
 -15   1   4     7563.16     7383.25     96.40 o 
 -13   1   4     1360.65     1621.73     39.66 o 
 -11   1   4     2475.16     2419.66     43.19 o 
  -9   1   4     3001.91     2862.94     67.56 o 
  -7   1   4      422.85      606.10     57.33 o 
  -5   1   4    21350.04    20893.21    299.71 o 
  -3   1   4     2615.59     2578.97     37.05 o 
  -1   1   4      173.16      251.28     16.17 o 
   1   1   4     4146.12     4758.89     68.20 o 
   3   1   4     1948.45     1762.66     40.26 o 
   5   1   4     9049.04     9030.47    129.03 o 
   7   1   4     5498.42     5670.06     84.21 o 
   9   1   4       45.45       65.83     29.25 o 
  11   1   4     4145.28     4142.24     81.69 o 
  13   1   4      141.27      105.22     41.41 o 
  15   1   4      101.22       82.93     40.01 o 
  17   1   4        0.20      -71.21     71.21 o 
  19   1   4        0.98      -76.77     76.77 o 
 -26   2   4      172.62      240.15     74.12 o 
 -24   2   4      223.17      404.47     55.56 o 
 -22   2   4        2.42      -32.75     32.75 o 
 -20   2   4      662.84      706.88     49.93 o 
 -18   2   4     1178.39     1109.85     57.31 o 
 -16   2   4     2375.61     2295.28     68.18 o 
 -14   2   4    11849.05    12457.04    138.09 o 
 -12   2   4      752.05      776.56     41.45 o 
 -10   2   4     2105.06     2050.07     59.22 o 
  -8   2   4     6053.44     5362.44     91.01 o 
  -6   2   4    32001.64    33546.00    393.76 o 
  -4   2   4    54388.64    53709.16    613.75 o 
  -2   2   4    18529.40    17924.97    184.55 o 
   0   2   4     3119.26     3529.88     49.24 o 
   2   2   4    18943.52    19642.78    195.08 o 
   4   2   4     4449.22     4574.01     80.53 o 
   6   2   4       48.47       25.08     22.80 o 
   8   2   4     4894.86     4606.11     84.33 o 
  10   2   4      401.13      463.37     57.22 o 
  12   2   4     1674.22     1775.99     69.67 o 
  14   2   4     2194.55     2225.20     78.35 o 
  16   2   4       24.54       36.68     53.60 o 
  18   2   4      104.48       56.57     77.78 o 
 -25   3   4      325.27      291.42     78.16 o 
 -23   3   4      689.32      658.63     51.49 o 
 -21   3   4      275.12      214.29     39.01 o 
 -19   3   4      252.80      311.95     41.43 o 
 -17   3   4     2564.86     2228.17     70.84 o 
 -15   3   4     5246.48     5213.04     98.20 o 
 -13   3   4     6880.44     6708.79    107.64 o 
 -11   3   4     2424.83     2560.40     55.52 o 
  -9   3   4     7541.68     6992.79    110.06 o 
  -7   3   4    10997.81    11075.18    150.05 o 
  -5   3   4    11773.48    11587.44    130.96 o 
  -3   3   4    40884.64    39916.27    771.85 o 
  -1   3   4      391.77      503.26     30.20 o 
   1   3   4     2553.29     2457.14     54.62 o 
   3   3   4    22936.20    24373.06    244.41 o 
   5   3   4     3719.20     4232.55     89.90 o 
   7   3   4      101.24       87.08     24.47 o 
   9   3   4     1204.58     1203.64     60.00 o 
  11   3   4     1077.73     1149.80     61.96 o 
  13   3   4      817.11      874.78     58.75 o 
  15   3   4      574.19      609.00     68.53 o 
  17   3   4       43.32       59.09     49.14 o 
 -26   4   4      485.19      534.10     93.44 o 
 -24   4   4        0.35       10.92     46.36 o 
 -22   4   4       31.88        7.94     34.33 o 
 -20   4   4      105.37      111.35     37.50 o 
 -18   4   4       57.38       39.09     36.96 o 
 -16   4   4       18.44       -0.31     34.21 o 
 -14   4   4     1234.82     1229.52     54.56 o 
 -12   4   4       91.35      120.78     25.70 o 
 -10   4   4     3937.55     4333.36     85.52 o 
  -8   4   4     1567.77     1900.48     64.47 o 
  -6   4   4     3517.84     3279.78     65.96 o 
  -4   4   4    15711.40    16834.64    176.14 o 
  -2   4   4       60.94       70.80     14.86 o 
   0   4   4     1370.24     1632.59     63.27 o 
   2   4   4     1921.05     1871.13     52.97 o 
   4   4   4     1948.01     2100.41     58.67 o 
   6   4   4      352.27      614.02     65.24 o 
   8   4   4       25.51       26.71     35.33 o 
  10   4   4      466.75      538.23     49.73 o 
  12   4   4      497.87      474.99     47.78 o 
  14   4   4       75.80      195.83     55.30 o 
  16   4   4      116.69       69.51     54.33 o 
  18   4   4       85.16      -49.33    142.43 o 
 -25   5   4       54.42       27.22     49.32 o 
 -23   5   4      509.27      563.30    205.75 o 
 -21   5   4       12.35      -16.37     45.01 o 
 -19   5   4       44.31       15.10     41.98 o 
 -17   5   4     2449.19     2317.08     75.02 o 
 -15   5   4     8600.38     8297.73    123.22 o 
 -13   5   4     3729.43     3529.80     98.03 o 
 -11   5   4     3236.73     3265.71     65.27 o 
  -9   5   4     7151.69     6958.80    113.26 o 
  -7   5   4    14076.30    14883.74    196.71 o 
  -5   5   4    54337.93    55418.34    659.59 o 
  -3   5   4     8206.28     8462.88    102.73 o 
  -1   5   4     4244.99     3920.21    101.33 o 
   1   5   4     7273.38     7138.08    107.47 o 
   3   5   4     4331.30     4041.53     80.85 o 
   5   5   4       44.33       91.55     32.96 o 
   7   5   4       31.31        1.92     34.62 o 
   9   5   4      613.02      683.53     52.34 o 
  11   5   4      941.08      895.38     73.98 o 
  13   5   4      368.59      465.39     69.07 o 
  15   5   4      896.21      773.04    110.54 o 
  17   5   4      454.56      384.28     88.26 o 
 -24   6   4      378.06      372.78     75.32 o 
 -22   6   4      261.59      329.46     92.74 o 
 -20   6   4     1612.93     1450.76     84.50 o 
 -18   6   4      138.22      181.64     39.62 o 
 -16   6   4     3225.64     3029.26     76.80 o 
 -14   6   4     2995.78     3031.12     72.71 o 
 -12   6   4     1527.40     1339.32     51.52 o 
 -10   6   4     1678.03     1511.17     49.30 o 
  -8   6   4     2801.68     3281.01     74.49 o 
  -6   6   4       70.46       16.02     17.23 o 
  -4   6   4        4.16       -6.55     16.76 o 
  -2   6   4      768.76      884.16     35.08 o 
   0   6   4      243.57      187.97     27.25 o 
   2   6   4     5725.65     5217.11     96.48 o 
   4   6   4       97.65       61.60     32.87 o 
   6   6   4       22.24       32.46     34.33 o 
   8   6   4      123.17      139.39     40.29 o 
  10   6   4      310.17      288.59     57.35 o 
  12   6   4       24.11      -32.46     49.23 o 
  14   6   4      130.83      163.30     57.98 o 
  16   6   4      168.26      171.21     82.01 o 
 -23   7   4      443.59      349.71     62.05 o 
 -21   7   4      652.65      575.59     68.92 o 
 -19   7   4      764.50      886.15     75.19 o 
 -17   7   4     1042.27      948.14     52.35 o 
 -15   7   4      293.71      349.76     40.83 o 
 -13   7   4      327.37      369.48     38.01 o 
 -11   7   4     1019.50     1041.99     49.53 o 
  -9   7   4     1406.13     1251.81     56.43 o 
  -7   7   4      320.01      305.11     24.63 o 
  -5   7   4       10.66        6.71     18.97 o 
  -3   7   4      648.64      636.94     37.72 o 
  -1   7   4      556.21      514.23     46.86 o 
   1   7   4     3006.49     2836.74     74.23 o 
   3   7   4     3601.07     3801.25    108.49 o 
   5   7   4     1769.34     1703.23    124.75 o 
   7   7   4      384.81      430.64     45.78 o 
   9   7   4       71.76       83.04     49.28 o 
  11   7   4      504.32      511.84     84.22 o 
  13   7   4       57.05       96.06     54.56 o 
  15   7   4      185.39       95.32     91.04 o 
 -22   8   4      768.61      908.73     79.67 o 
 -20   8   4      136.02       28.91     51.58 o 
 -18   8   4      165.50       74.05     46.64 o 
 -16   8   4     2875.28     2736.51     91.17 o 
 -14   8   4      485.23      602.38     43.98 o 
 -12   8   4     1785.79     1753.52     59.85 o 
 -10   8   4     3378.11     3424.45     73.43 o 
  -8   8   4      171.78      154.94     33.42 o 
  -6   8   4     1951.36     1857.78     50.30 o 
  -4   8   4     1300.42     1254.39     44.29 o 
  -2   8   4     1130.53     1166.99     59.97 o 
   0   8   4     4203.05     4057.19     90.57 o 
   2   8   4     2822.05     2664.53     95.99 o 
   4   8   4     7790.94     8127.51    172.55 o 
   6   8   4     1218.85     1173.26     89.14 o 
   8   8   4        5.32       68.98     51.47 o 
  10   8   4     2076.23     2212.79    101.56 o 
  12   8   4       71.83       18.11     62.88 o 
  14   8   4       14.68      -41.36     49.86 o 
 -21   9   4      102.05      197.75     69.57 o 
 -19   9   4        0.03      -24.18     48.89 o 
 -17   9   4       63.36       12.35     44.48 o 
 -15   9   4        2.20      -34.62     37.26 o 
 -13   9   4      236.82      221.50     35.58 o 
 -11   9   4       14.00      -22.35     28.97 o 
  -9   9   4       85.69      105.93     30.34 o 
  -7   9   4       20.67       -0.34     30.15 o 
  -5   9   4      539.09      538.05     34.64 o 
  -3   9   4      183.80      189.38     38.33 o 
  -1   9   4       16.23      -10.78     40.13 o 
   1   9   4      324.37      391.25     56.90 o 
   3   9   4       78.38      -46.89     46.89 o 
   5   9   4      303.30      224.84     55.71 o 
   7   9   4      231.18      172.76     77.27 o 
   9   9   4      106.17       25.09     49.98 o 
  11   9   4       10.40      -23.76     49.64 o 
  13   9   4        2.63      -35.74     52.43 o 
 -20  10   4        3.81      -55.68     55.68 o 
 -18  10   4        8.11      -44.50     44.50 o 
 -16  10   4      673.03      784.16     62.45 o 
 -14  10   4      340.84      382.65     49.81 o 
 -12  10   4      297.80      317.96     45.69 o 
 -10  10   4      967.57     1007.73     47.32 o 
  -8  10   4     1298.02     1243.52     52.61 o 
  -6  10   4     2103.11     2120.31     73.59 o 
  -4  10   4      819.74      973.53     53.17 o 
  -2  10   4       26.24       15.84     35.59 o 
   0  10   4     1530.34     1549.56     81.26 o 
   2  10   4     5429.99     5295.92    137.36 o 
   4  10   4     4368.61     4698.73    133.01 o 
   6  10   4     1985.11     1990.71     95.97 o 
   8  10   4     2373.76     2293.53    104.86 o 
  10  10   4      538.02      566.55    102.27 o 
  12  10   4      459.93      511.64     89.46 o 
 -19  11   4      254.40      181.39     59.69 o 
 -17  11   4      893.19      925.30     78.02 o 
 -15  11   4      412.13      382.86     51.68 o 
 -13  11   4      286.36      313.61     57.67 o 
 -11  11   4       88.27       96.16     46.44 o 
  -9  11   4       79.05       21.27     28.98 o 
  -7  11   4     1791.87     1765.08     69.24 o 
  -5  11   4     3018.31     3023.06    109.87 o 
  -3  11   4       70.59       12.81     35.37 o 
  -1  11   4      299.99      262.18     43.19 o 
   1  11   4      505.12      505.98     57.93 o 
   3  11   4      606.60      552.92     65.42 o 
   5  11   4      220.28      248.61     62.64 o 
   7  11   4       65.30      -22.51     50.67 o 
   9  11   4      766.59      576.42     76.17 o 
  11  11   4        6.82      -58.56     76.20 o 
 -18  12   4      297.33      310.80     68.35 o 
 -16  12   4      357.37      234.60     61.09 o 
 -14  12   4      737.32      695.45     74.62 o 
 -12  12   4     1487.31     1385.14     89.71 o 
 -10  12   4      588.38      695.64     70.21 o 
  -8  12   4      465.03      467.75     62.68 o 
  -6  12   4      420.72      469.34     48.98 o 
  -4  12   4      757.19      845.19     69.23 o 
  -2  12   4      525.33      710.42     76.83 o 
   0  12   4     1240.63     1183.19     70.76 o 
   2  12   4      519.82      612.40     86.74 o 
   4  12   4      158.42      158.96     54.59 o 
   6  12   4       13.95      -15.60     53.36 o 
   8  12   4      148.07      103.99     65.40 o 
  10  12   4       23.13      -40.03     54.37 o 
 -15  13   4      853.52      858.93     80.87 o 
 -13  13   4      826.15      843.68     63.87 o 
 -11  13   4      574.96      537.87    150.00 o 
  -9  13   4      554.29      736.43     74.29 o 
  -7  13   4     1960.84     2074.17    100.78 o 
  -5  13   4     2840.14     3348.61     94.53 o 
  -3  13   4      668.37      899.50    111.30 o 
  -1  13   4      729.19      695.92    119.00 o 
   1  13   4      730.85      887.98     73.13 o 
   3  13   4      172.76       82.04     63.64 o 
   5  13   4      309.39      330.54     73.04 o 
   7  13   4      380.22      438.00     70.14 o 
 -12  14   4       73.27       -7.36     55.33 o 
 -10  14   4      172.09      104.20     54.73 o 
  -8  14   4      115.14       67.36     53.14 o 
  -6  14   4      582.23      703.65     72.69 o 
  -4  14   4      225.48      290.32     55.39 o 
  -2  14   4      282.87      411.88     54.26 o 
   0  14   4       12.11      -51.14     51.71 o 
   2  14   4        3.20      -22.38     44.66 o 
   4  14   4      148.93       43.23     56.82 o 
  -7  15   4      986.32     1409.69    145.08 o 
  -5  15   4      244.40      250.82     58.50 o 
  -3  15   4      270.16      323.11    106.82 o 
  -1  15   4      620.19      721.47    128.28 o 
 -27   1   5      388.13      400.30     55.15 o 
 -25   1   5      771.87      835.91     68.92 o 
 -23   1   5      259.77      332.42     54.89 o 
 -21   1   5      613.51      621.80     64.21 o 
 -19   1   5     1311.67     1438.34     83.23 o 
 -17   1   5       97.28       54.80     25.15 o 
 -15   1   5     1867.96     1666.28     43.36 o 
 -13   1   5      508.11      372.48     23.85 o 
 -11   1   5      925.81      946.49     56.38 o 
  -9   1   5    29898.04    29429.63    355.48 o 
  -7   1   5    12499.76    11790.01    129.47 o 
  -5   1   5     6072.22     6963.65     74.06 o 
  -3   1   5       58.98      135.68     15.42 o 
  -1   1   5     1133.04     1260.21     30.51 o 
   1   1   5    24052.72    25607.13    248.97 o 
   3   1   5     2633.00     2502.13     49.71 o 
   5   1   5     4368.26     4477.24     72.66 o 
   7   1   5     4965.53     5119.10     84.20 o 
   9   1   5     2798.45     2786.39     66.72 o 
  11   1   5     3793.30     3504.27     90.13 o 
  13   1   5      656.40      897.08     58.55 o 
  15   1   5        5.52      -50.80     50.80 o 
  17   1   5      291.31      230.05     94.07 o 
 -26   2   5       66.72      104.33     44.28 o 
 -24   2   5      199.60      295.81     98.23 o 
 -22   2   5       58.67       50.84     45.57 o 
 -20   2   5      430.40      466.90     58.40 o 
 -18   2   5     2198.74     2121.75     68.67 o 
 -16   2   5      960.37      972.21     50.27 o 
 -14   2   5      148.36      124.78     22.49 o 
 -12   2   5     7094.71     6718.42    115.41 o 
 -10   2   5      117.06       71.67     25.36 o 
  -8   2   5     5852.43     5431.35     91.22 o 
  -6   2   5      876.58     1074.31     33.84 o 
  -4   2   5     1897.27     2095.16     37.01 o 
  -2   2   5     3722.81     3668.71     48.93 o 
   0   2   5    26124.61    27432.71    300.25 o 
   2   2   5     9573.63     9791.84    135.79 o 
   4   2   5      191.28      133.12     24.08 o 
   6   2   5      335.10      299.42     29.62 o 
   8   2   5     3128.98     2994.78     65.66 o 
  10   2   5       39.11       41.58     40.43 o 
  12   2   5      778.72      811.74     58.06 o 
  14   2   5      199.32      264.85     46.66 o 
  16   2   5      203.46      110.10     81.57 o 
 -27   3   5      306.15      387.12     87.88 o 
 -25   3   5      137.01      218.86     47.44 o 
 -23   3   5      322.06      283.35     42.39 o 
 -21   3   5      525.48      500.93     46.55 o 
 -19   3   5      124.14      166.49     39.44 o 
 -17   3   5      980.76      883.82     64.43 o 
 -15   3   5     6533.01     6515.54    110.71 o 
 -13   3   5        5.60        9.56     24.28 o 
 -11   3   5     5684.84     5269.15     97.38 o 
  -9   3   5    34792.58    36395.35    460.32 o 
  -7   3   5     4963.29     5379.53     70.84 o 
  -5   3   5    10057.61     9101.62    104.90 o 
  -3   3   5     1347.94     1482.74     32.43 o 
  -1   3   5      214.18      305.93     26.55 o 
   1   3   5       72.62       12.54     24.09 o 
   3   3   5     6929.20     6652.89     85.47 o 
   5   3   5      181.42      222.37     24.62 o 
   7   3   5      209.24      334.71    134.75 o 
   9   3   5        1.75      -35.28     35.28 o 
  11   3   5        9.64      -36.57     36.57 o 
  13   3   5        3.59      -11.61     38.05 o 
  15   3   5        3.99      -56.57     56.57 o 
  17   3   5       43.77        5.05     80.68 o 
 -26   4   5      226.08      299.37     80.81 o 
 -24   4   5      100.06       56.76     37.23 o 
 -22   4   5      213.96      220.85     41.76 o 
 -20   4   5      540.85      582.44     48.82 o 
 -18   4   5     6312.37     6029.36    114.44 o 
 -16   4   5     7586.49     7256.32    124.02 o 
 -14   4   5     4445.09     4422.47     81.39 o 
 -12   4   5      494.94      329.79     35.57 o 
 -10   4   5    12342.10    12257.22    171.86 o 
  -8   4   5    37988.26    39222.34    465.73 o 
  -6   4   5    32914.10    33593.41    333.51 o 
  -4   4   5    23649.92    23481.27    240.10 o 
  -2   4   5     5457.41     5080.36     70.81 o 
   0   4   5     1716.74     1790.78     51.61 o 
   2   4   5    18080.54    17651.62    218.10 o 
   4   4   5      110.76      169.60     35.07 o 
   6   4   5        8.98      -33.71     33.71 o 
   8   4   5      602.56      663.89     51.85 o 
  10   4   5      338.42      292.66     43.54 o 
  12   4   5       11.66       -4.22     40.08 o 
  14   4   5      108.13      108.95     61.17 o 
  16   4   5      209.96      117.24     58.87 o 
 -25   5   5      462.98      448.46     73.23 o 
 -23   5   5      263.04      295.65     56.80 o 
 -21   5   5     1089.17     1130.49     60.25 o 
 -19   5   5     1737.04     1736.56     68.63 o 
 -17   5   5     2307.31     2282.50     74.17 o 
 -15   5   5       76.32      105.24     37.45 o 
 -13   5   5      739.72      815.85     45.34 o 
 -11   5   5      695.95      693.08     43.21 o 
  -9   5   5     4115.98     4197.44     83.26 o 
  -7   5   5     6380.60     6848.55    142.01 o 
  -5   5   5     8265.98     8229.44    101.35 o 
  -3   5   5     3387.68     3904.59     61.10 o 
  -1   5   5      733.60      827.32     54.80 o 
   1   5   5       10.44       -5.69     27.25 o 
   3   5   5       25.71       89.27     32.89 o 
   5   5   5      302.07      266.73     47.07 o 
   7   5   5       32.90       13.43     37.53 o 
   9   5   5      373.31      311.60     45.64 o 
  11   5   5       80.07       57.63     52.34 o 
  13   5   5        2.06       38.21     53.60 o 
  15   5   5      118.30       77.01     78.35 o 
 -26   6   5      132.38      110.73     74.12 o 
 -24   6   5       98.65      124.75    123.23 o 
 -22   6   5       21.75       35.55     50.29 o 
 -20   6   5     1705.76     1816.32     71.25 o 
 -18   6   5     1297.61     1124.09     61.54 o 
 -16   6   5     1672.38     1649.80     61.61 o 
 -14   6   5      776.44      777.79     45.63 o 
 -12   6   5       60.01       64.47     28.16 o 
 -10   6   5     4287.95     4052.73     86.46 o 
  -8   6   5     1311.86     1113.50     36.04 o 
  -6   6   5     5932.92     6156.15     84.70 o 
  -4   6   5      512.63      403.08     35.57 o 
  -2   6   5     2945.30     2833.32     56.55 o 
   0   6   5     9091.07     8972.63    135.88 o 
   2   6   5      429.75      446.39     41.89 o 
   4   6   5      535.89      561.60     46.47 o 
   6   6   5      692.31      842.34     55.39 o 
   8   6   5       24.58       18.42     48.64 o 
  10   6   5     1718.62     1657.05     92.50 o 
  12   6   5      169.65      209.73     61.18 o 
  14   6   5        6.69      -46.75     46.75 o 
  16   6   5      172.52      321.85     88.13 o 
 -25   7   5      109.17        8.85     55.08 o 
 -23   7   5       11.75      -26.37     48.96 o 
 -21   7   5        7.35       54.17     49.86 o 
 -19   7   5     1017.24     1000.62     76.02 o 
 -17   7   5     1555.09     1469.56     61.22 o 
 -15   7   5        5.54        3.29     32.88 o 
 -13   7   5      763.55      814.69     44.94 o 
 -11   7   5      413.31      469.00     43.26 o 
  -9   7   5     2123.62     2096.52     67.24 o 
  -7   7   5     2401.39     2628.73     55.12 o 
  -5   7   5     1139.81      938.53     39.54 o 
  -3   7   5      528.47      485.30     30.66 o 
  -1   7   5     1480.59     1323.98     69.49 o 
   1   7   5     2312.22     2417.46     88.43 o 
   3   7   5     1156.96     1022.59     72.65 o 
   5   7   5       47.66       33.97     38.09 o 
   7   7   5      378.42      441.83     47.40 o 
   9   7   5     1102.22     1048.75    116.54 o 
  11   7   5      484.98      610.70     73.70 o 
  13   7   5       41.30      -49.23     49.23 o 
  15   7   5      145.49      197.99     67.42 o 
 -24   8   5      170.34       52.85     56.99 o 
 -22   8   5      183.02       79.35     66.54 o 
 -20   8   5      127.97      186.37     84.91 o 
 -18   8   5        1.21      -19.02     41.20 o 
 -16   8   5      947.59      912.40     50.95 o 
 -14   8   5     1644.73     1606.04     60.27 o 
 -12   8   5        8.55      -10.82     28.93 o 
 -10   8   5       74.48       62.36     33.31 o 
  -8   8   5     1350.95     1455.37     60.54 o 
  -6   8   5     1016.41     1060.08     47.37 o 
  -4   8   5     1065.65     1107.41     59.78 o 
  -2   8   5     1106.79     1117.06     62.76 o 
   0   8   5     1764.23     1653.51     77.75 o 
   2   8   5     1017.45      947.29     70.84 o 
   4   8   5      173.73      139.40     52.77 o 
   6   8   5        1.02      -23.11     48.58 o 
   8   8   5       87.36       86.06     53.43 o 
  10   8   5      378.74      325.53     64.13 o 
  12   8   5       31.20      -44.64     51.20 o 
  14   8   5        4.03      -36.65     55.22 o 
 -23   9   5      378.64      452.97     71.42 o 
 -21   9   5      271.42      308.60     64.83 o 
 -19   9   5      135.23       60.78     54.24 o 
 -17   9   5     1465.17     1607.06     78.21 o 
 -15   9   5      802.02      965.75     50.96 o 
 -13   9   5       62.54       84.37     32.26 o 
 -11   9   5      647.38      755.05     44.24 o 
  -9   9   5      717.46      661.48     66.96 o 
  -7   9   5     1912.24     1948.85     67.39 o 
  -5   9   5      823.17      830.49     49.87 o 
  -3   9   5      807.74      837.64     56.33 o 
  -1   9   5     5252.41     5177.50    129.56 o 
   1   9   5     7142.01     7012.10    158.77 o 
   3   9   5     2252.48     2050.60     93.41 o 
   5   9   5      437.94      504.84     65.22 o 
   7   9   5     2722.63     2691.03    115.66 o 
   9   9   5     3770.89     3694.35    164.33 o 
  11   9   5     1297.51     1238.13     94.63 o 
  13   9   5      693.57      651.30     80.08 o 
 -22  10   5       58.05      -23.62     53.48 o 
 -20  10   5      259.89      337.29     67.74 o 
 -18  10   5       79.13       -7.71     43.12 o 
 -16  10   5      140.59      165.52     45.94 o 
 -14  10   5      353.04      333.96     47.11 o 
 -12  10   5      137.14      162.48     32.90 o 
 -10  10   5      350.87      344.72     36.85 o 
  -8  10   5      407.63      340.50     55.42 o 
  -6  10   5      124.44      129.89     49.09 o 
  -4  10   5      545.20      509.99     48.27 o 
  -2  10   5      144.13      119.87     40.55 o 
   0  10   5     4765.52     4611.36    157.83 o 
   2  10   5        3.20      -23.35     44.54 o 
   4  10   5       44.00       -6.11     48.27 o 
   6  10   5        5.65      -18.56     84.22 o 
   8  10   5      178.45      191.41     64.08 o 
  10  10   5      266.06      230.47     62.25 o 
  12  10   5       10.93      -64.84    106.12 o 
 -19  11   5      609.03      576.04     70.13 o 
 -17  11   5      718.86      830.28    102.09 o 
 -15  11   5      879.33      900.62     82.70 o 
 -13  11   5      475.50      595.82     53.43 o 
 -11  11   5      159.34      188.70     40.95 o 
  -9  11   5     1074.06     1002.52     56.73 o 
  -7  11   5     1282.35     1299.84     83.15 o 
  -5  11   5     1386.41     1331.93     84.27 o 
  -3  11   5     1744.80     1647.75    111.12 o 
  -1  11   5      100.38      144.51     46.98 o 
   1  11   5       45.62       17.64     58.02 o 
   3  11   5      189.08       88.70     55.35 o 
   5  11   5       82.61       39.23     50.42 o 
   7  11   5      158.07       85.56     57.12 o 
   9  11   5      132.63      101.99     58.79 o 
 -18  12   5      158.40      216.09     58.02 o 
 -16  12   5      755.27      718.91     95.12 o 
 -14  12   5      260.85      290.62    127.97 o 
 -12  12   5      671.34      704.98     73.40 o 
 -10  12   5     1020.95     1164.91    106.44 o 
  -8  12   5     1167.82     1302.56     64.37 o 
  -6  12   5      471.88      535.28     63.92 o 
  -4  12   5      288.62      314.01     57.67 o 
  -2  12   5      518.82      479.11     85.35 o 
   0  12   5      556.91      675.34     59.76 o 
   2  12   5      980.56      864.47     72.86 o 
   4  12   5      714.62      659.21     72.23 o 
   6  12   5       30.59        7.91     50.98 o 
   8  12   5        8.60      -50.40     50.40 o 
 -15  13   5       64.45      -40.63     40.63 o 
 -13  13   5      212.13      103.20     55.78 o 
 -11  13   5        0.90      -32.80     49.24 o 
  -9  13   5       23.07       -5.26     46.15 o 
  -7  13   5      231.38      288.93     44.62 o 
  -5  13   5        0.39       40.68     44.66 o 
  -3  13   5      286.12      223.48     52.08 o 
  -1  13   5      288.19      204.42     75.38 o 
   1  13   5       20.78      -37.78     37.78 o 
   3  13   5        7.23      -43.34     43.34 o 
   5  13   5        2.57      -47.69     47.69 o 
 -12  14   5      218.16      132.64     57.97 o 
 -10  14   5      961.86      951.69     81.80 o 
  -8  14   5     3003.78     2903.65    118.72 o 
  -6  14   5     1258.16     1538.50     94.60 o 
  -4  14   5      502.31      606.39     50.81 o 
  -2  14   5     1358.32     1635.69     86.25 o 
   0  14   5      404.04      379.83     67.87 o 
   2  14   5      323.79      439.50     55.84 o 
  -7  15   5      307.20      312.34     60.98 o 
  -5  15   5        0.90       24.17     47.09 o 
  -3  15   5        2.89      100.88     98.49 o 
 -28   0   6      317.37      549.63     82.07 o 
 -26   0   6       96.95      177.15     71.72 o 
 -24   0   6      279.08      270.33     76.39 o 
 -22   0   6     1063.48     1063.14    103.92 o 
 -20   0   6     3749.39     3262.66    155.56 o 
 -18   0   6     1599.62     1604.32     70.65 o 
 -16   0   6     2953.69     2719.12     77.04 o 
 -14   0   6      117.41       97.04     27.44 o 
 -12   0   6       25.55      187.38     53.28 o 
 -10   0   6      354.72      392.55     54.17 o 
  -8   0   6     5502.05     4969.74     83.28 o 
  -6   0   6      220.25      199.99     23.72 o 
  -4   0   6     1687.63     1577.17     44.38 o 
  -2   0   6    40106.35    40070.05    492.71 o 
   0   0   6    16226.44    16846.24    309.45 o 
   2   0   6       67.81       28.54     27.25 o 
   4   0   6     6666.29     6405.41    128.42 o 
   6   0   6     2060.82     2063.21    125.19 o 
   8   0   6    20970.94    20022.86    322.29 o 
  10   0   6     8058.07     7708.66    164.76 o 
  12   0   6      129.98       34.60     74.87 o 
  14   0   6     1083.14     1267.82    125.38 o 
  16   0   6      825.13      919.83    116.04 o 
 -27   1   6        0.26       25.01     41.29 o 
 -25   1   6       54.02       43.85     44.34 o 
 -23   1   6      259.21      297.78     55.54 o 
 -21   1   6      316.07      234.69     54.68 o 
 -19   1   6     1467.22     1497.92     61.46 o 
 -17   1   6     2945.18     2979.92     59.26 o 
 -15   1   6      130.93      158.92     22.49 o 
 -13   1   6    10127.83    10296.70    232.39 o 
 -11   1   6     2364.50     2325.38     65.05 o 
  -9   1   6      684.40      685.39     53.71 o 
  -7   1   6    21577.73    21512.76    194.90 o 
  -5   1   6    10407.74    11046.10    101.88 o 
  -3   1   6      484.28      447.81     20.76 o 
  -1   1   6     7323.86     7578.46    104.66 o 
   1   1   6     4568.47     4855.88     70.06 o 
   3   1   6      459.26      610.05     37.40 o 
   5   1   6      705.06      755.74     51.17 o 
   7   1   6      981.39     1096.50     51.08 o 
   9   1   6        0.60       17.81     39.50 o 
  11   1   6      115.82      146.77     56.26 o 
  13   1   6      345.33      247.27     66.23 o 
  15   1   6      123.13       79.89     59.50 o 
 -28   2   6      314.45      341.04     58.78 o 
 -26   2   6      533.70      651.14     94.19 o 
 -24   2   6      247.83      201.90     51.47 o 
 -22   2   6      501.54      538.38     47.30 o 
 -20   2   6        7.54      -10.67     35.31 o 
 -18   2   6     2368.48     2237.85     69.92 o 
 -16   2   6     4022.68     3833.90     83.51 o 
 -14   2   6     2357.69     2429.54     52.99 o 
 -12   2   6    13816.56    13081.36    185.78 o 
 -10   2   6     9174.87     9874.23    144.49 o 
  -8   2   6     3217.91     2865.03     50.05 o 
  -6   2   6       17.50       35.37     14.80 o 
  -4   2   6      330.89      289.03     17.83 o 
  -2   2   6    33479.47    33191.16    292.76 o 
   0   2   6      661.78      616.71     26.69 o 
   2   2   6       90.39       92.13     20.81 o 
   4   2   6     2565.22     2600.30     56.38 o 
   6   2   6       44.22        3.41     26.87 o 
   8   2   6      447.93      547.00     51.39 o 
  10   2   6      711.54      740.21     54.85 o 
  12   2   6       10.25       -7.13     38.27 o 
  14   2   6        8.92      -49.24     49.24 o 
  16   2   6      319.12      291.04     96.84 o 
 -27   3   6      531.73      751.27    106.31 o 
 -25   3   6       91.84       46.26     43.71 o 
 -23   3   6     1248.18     1233.87     70.86 o 
 -21   3   6     1256.75     1192.16     60.32 o 
 -19   3   6     3744.37     3495.10     86.48 o 
 -17   3   6     2153.72     2112.70     68.44 o 
 -15   3   6     2255.39     2373.92     62.95 o 
 -13   3   6     5519.52     5047.34    101.07 o 
 -11   3   6     8904.07     8565.02    134.03 o 
  -9   3   6    18707.86    19444.55    259.54 o 
  -7   3   6     4761.28     4154.57     62.00 o 
  -5   3   6      667.64      787.82     34.19 o 
  -3   3   6    19796.04    18315.79    171.82 o 
  -1   3   6     6806.21     6189.77     79.39 o 
   1   3   6       24.26       18.03     15.78 o 
   3   3   6      862.40      706.83     33.49 o 
   5   3   6     1197.72     1204.12     59.24 o 
   7   3   6      731.53      828.65     54.75 o 
   9   3   6      398.16      373.98     52.61 o 
  11   3   6        7.26       33.48     40.06 o 
  13   3   6       96.97      100.44     41.51 o 
  15   3   6        3.84      -74.12     74.12 o 
 -26   4   6      160.25      156.26     45.90 o 
 -24   4   6      586.03      586.50     70.26 o 
 -22   4   6      174.19      198.74     41.34 o 
 -20   4   6     1166.53     1097.50     59.80 o 
 -18   4   6      263.78      252.65     43.00 o 
 -16   4   6      335.72      376.43     39.35 o 
 -14   4   6        0.68       -0.48     32.90 o 
 -12   4   6        6.67      -13.00     27.45 o 
 -10   4   6     1247.08     1160.80     51.15 o 
  -8   4   6     1613.02     1676.97     40.52 o 
  -6   4   6        9.00       -6.03     16.94 o 
  -4   4   6      408.39      413.08     25.49 o 
  -2   4   6     1259.50     1371.37     45.17 o 
   0   4   6      903.40      938.43     46.35 o 
   2   4   6      226.74      279.64     36.22 o 
   4   4   6     1376.89     1265.69     58.91 o 
   6   4   6       10.26      -11.53     36.57 o 
   8   4   6       69.36       98.19     41.14 o 
  10   4   6       92.61       35.93     39.98 o 
  12   4   6       27.13      -36.85     36.85 o 
  14   4   6        1.42      -91.67     91.67 o 
 -27   5   6       23.08       25.25     70.20 o 
 -25   5   6       13.82       57.95     47.85 o 
 -23   5   6      313.43      253.32     44.11 o 
 -21   5   6      190.93      242.61     55.16 o 
 -19   5   6      119.89       92.60     39.41 o 
 -17   5   6      223.79      247.50     38.76 o 
 -15   5   6     3100.20     3175.31     74.46 o 
 -13   5   6     1825.65     1702.46     66.40 o 
 -11   5   6     2240.52     2219.03     66.58 o 
  -9   5   6    10269.77     9679.39    170.55 o 
  -7   5   6     5192.29     5303.30     76.06 o 
  -5   5   6     1835.10     1832.61     43.62 o 
  -3   5   6     7919.98     7981.67    100.85 o 
  -1   5   6    27446.71    29082.14    335.09 o 
   1   5   6     3650.72     3876.71     83.06 o 
   3   5   6     1899.31     1820.89     64.65 o 
   5   5   6      601.72      856.80     55.54 o 
   7   5   6      688.03      728.80     55.08 o 
   9   5   6      372.88      422.86     50.46 o 
  11   5   6      139.08      193.05     57.22 o 
  13   5   6        2.68      -30.76     53.05 o 
  15   5   6      665.77      582.26     74.11 o 
 -26   6   6      304.57      296.10     84.41 o 
 -24   6   6      400.68      414.10     62.56 o 
 -22   6   6      496.56      637.05     54.60 o 
 -20   6   6       91.76       42.72     38.13 o 
 -18   6   6     1078.24      986.62     54.48 o 
 -16   6   6      718.43      840.66     48.93 o 
 -14   6   6     1560.35     1492.38     56.47 o 
 -12   6   6      418.89      489.41     42.64 o 
 -10   6   6     3515.96     3510.72     81.54 o 
  -8   6   6     3474.31     3283.32     69.95 o 
  -6   6   6       52.70      176.49     22.91 o 
  -4   6   6     1019.36     1169.68     39.40 o 
  -2   6   6       32.33       50.16     32.12 o 
   0   6   6      423.51      632.33     56.98 o 
   2   6   6      378.60      441.31     44.74 o 
   4   6   6       29.62        7.38     43.40 o 
   6   6   6      373.83      457.85     48.85 o 
   8   6   6       29.16       25.08     39.59 o 
  10   6   6      100.84      126.60     56.44 o 
  12   6   6       19.22       13.26     54.92 o 
  14   6   6      153.04       76.41     55.78 o 
 -25   7   6      725.31      778.98    174.18 o 
 -23   7   6      118.69      111.98     53.41 o 
 -21   7   6     2135.70     2033.71     75.86 o 
 -19   7   6     4800.72     4826.22     99.62 o 
 -17   7   6     1804.02     1863.51     65.24 o 
 -15   7   6      690.69      755.20     46.30 o 
 -13   7   6     1112.75     1126.20     69.71 o 
 -11   7   6     4459.02     4433.49     96.86 o 
  -9   7   6     3531.92     3502.38     83.42 o 
  -7   7   6     1778.61     1799.85     49.38 o 
  -5   7   6     1469.99     1340.68     48.93 o 
  -3   7   6      258.67      215.05     37.97 o 
  -1   7   6     2112.74     2288.69    130.11 o 
   1   7   6     1565.37     1568.40     82.18 o 
   3   7   6        5.80      -30.88     36.27 o 
   5   7   6     1447.65     1490.24     67.08 o 
   7   7   6     1253.32     1195.50     63.62 o 
   9   7   6      761.87      770.98    101.39 o 
  11   7   6       40.52       74.18     65.66 o 
  13   7   6       21.43      -54.21     54.21 o 
 -24   8   6      285.73      374.94    164.27 o 
 -22   8   6      536.11      689.15    106.31 o 
 -20   8   6     3536.43     3363.58    106.23 o 
 -18   8   6     1500.67     1652.22     64.23 o 
 -16   8   6      433.81      454.78     42.15 o 
 -14   8   6     1221.28     1254.52     77.20 o 
 -12   8   6     2076.72     2040.41     72.94 o 
 -10   8   6     7524.64     7383.83    131.50 o 
  -8   8   6     4048.04     3872.24     89.24 o 
  -6   8   6      622.75      731.16     48.23 o 
  -4   8   6     3527.69     3476.49     88.73 o 
  -2   8   6     1871.78     1901.88     92.37 o 
   0   8   6     3055.88     2983.39    100.89 o 
   2   8   6     1169.76     1180.30     81.72 o 
   4   8   6       11.16      -37.66     44.99 o 
   6   8   6     4273.53     4106.16    130.73 o 
   8   8   6     2569.36     2373.84    167.87 o 
  10   8   6       21.35        3.57     96.21 o 
  12   8   6      279.12      148.41     62.65 o 
 -23   9   6        4.45        5.12     51.52 o 
 -21   9   6      201.55      114.12     72.58 o 
 -19   9   6       81.91       75.49     74.08 o 
 -17   9   6        0.52      -13.84     32.64 o 
 -15   9   6       12.31      -14.50     30.25 o 
 -13   9   6       52.31       14.48     29.99 o 
 -11   9   6      102.54      113.99     37.54 o 
  -9   9   6        0.56      -30.69     30.69 o 
  -7   9   6      384.47      430.16     57.43 o 
  -5   9   6      133.58      118.58     38.09 o 
  -3   9   6      580.67      713.27     95.14 o 
  -1   9   6     1117.34      982.76     62.32 o 
   1   9   6        5.62      -25.82     44.69 o 
   3   9   6      189.34       80.27     54.45 o 
   5   9   6      265.95      187.16     58.03 o 
   7   9   6       43.78       -5.83     53.12 o 
   9   9   6        4.61       64.83     55.75 o 
  11   9   6      148.03      135.03     88.26 o 
 -22  10   6      170.85      290.41     62.83 o 
 -20  10   6      271.06      207.43     77.22 o 
 -18  10   6      265.74      228.28     55.39 o 
 -16  10   6      213.52      166.54     51.66 o 
 -14  10   6       48.20      -28.91     28.91 o 
 -12  10   6       14.92       20.83     27.80 o 
 -10  10   6      300.01      362.81     55.44 o 
  -8  10   6     1777.50     2150.65     98.78 o 
  -6  10   6     1622.72     1555.59     89.62 o 
  -4  10   6     1083.24     1136.53     61.62 o 
  -2  10   6      206.46      154.26     48.89 o 
   0  10   6      730.01      856.01     69.60 o 
   2  10   6      425.43      323.63    117.68 o 
   4  10   6      214.06      127.37     59.72 o 
   6  10   6     1637.88     1699.82     96.09 o 
   8  10   6     1963.72     2120.29    106.53 o 
  10  10   6      596.69      614.31     79.56 o 
 -21  11   6      151.80       98.89     57.34 o 
 -19  11   6      247.20      294.92     54.59 o 
 -17  11   6      425.34      377.06     52.86 o 
 -15  11   6     2450.68     2342.09    142.47 o 
 -13  11   6      251.68      278.88     41.72 o 
 -11  11   6      462.08      552.44     49.97 o 
  -9  11   6     1227.84     1133.09     76.62 o 
  -7  11   6      155.10       78.29     61.62 o 
  -5  11   6      647.45      761.35     70.87 o 
  -3  11   6     1446.01     1414.68     70.64 o 
  -1  11   6      238.02      165.76     45.82 o 
   1  11   6      661.18      873.08    100.76 o 
   3  11   6      190.11      144.08     52.46 o 
   5  11   6        3.77        9.41     52.13 o 
   7  11   6       47.46       63.35     56.10 o 
   9  11   6       49.78      -54.41     54.41 o 
 -18  12   6       79.14      -24.81     81.59 o 
 -16  12   6       63.92      -31.04     44.78 o 
 -14  12   6      403.88      295.20    101.14 o 
 -12  12   6      467.23      432.97     62.50 o 
 -10  12   6     1926.90     1614.64     70.79 o 
  -8  12   6     1260.86     1192.97     84.08 o 
  -6  12   6      262.72      331.97     70.96 o 
  -4  12   6      242.26      382.83    111.55 o 
  -2  12   6      240.65      249.82     65.50 o 
   0  12   6      159.00      151.82     45.47 o 
   2  12   6      454.18      413.16     94.57 o 
   4  12   6       16.17      -47.01     47.01 o 
   6  12   6       83.53       77.10     62.18 o 
 -15  13   6      168.20      121.36     61.01 o 
 -13  13   6      443.19      499.46    122.16 o 
 -11  13   6     1329.96     1230.44     88.53 o 
  -9  13   6      679.00      674.91     67.47 o 
  -7  13   6      410.06      624.21     68.83 o 
  -5  13   6      390.35      597.60     67.06 o 
  -3  13   6     1326.20     1281.33     94.45 o 
  -1  13   6      614.85      576.45    127.15 o 
   1  13   6      443.12      440.73     55.30 o 
   3  13   6      148.02      154.33    151.90 o 
 -12  14   6       34.67      -16.05     49.95 o 
 -10  14   6       31.29      -27.56    124.81 o 
  -8  14   6      242.87      347.05    102.40 o 
  -6  14   6       25.53       23.06     47.09 o 
  -4  14   6      184.70      140.24     49.74 o 
  -2  14   6        1.33       68.81     98.74 o 
   0  14   6       35.40      -44.60     72.66 o 
 -29   1   7       78.38      174.34     47.09 o 
 -27   1   7      348.63      378.93     57.50 o 
 -25   1   7      710.06      703.63     74.18 o 
 -23   1   7     1563.65     1508.04     83.38 o 
 -21   1   7     1699.08     1637.36     87.94 o 
 -19   1   7     6557.19     6286.98    113.11 o 
 -17   1   7     4170.94     4043.79     68.40 o 
 -15   1   7      164.48      192.77     45.47 o 
 -13   1   7      413.92      241.03     51.33 o 
 -11   1   7     7432.44     7333.30    120.29 o 
  -9   1   7       98.30       93.05     20.20 o 
  -7   1   7     2545.35     1983.78     38.35 o 
  -5   1   7     5105.33     5049.02     58.48 o 
  -3   1   7    11553.89    11005.29    112.25 o 
  -1   1   7       48.99       22.67     16.01 o 
   1   1   7      247.11      256.21     25.44 o 
   3   1   7     2525.84     2387.95     56.37 o 
   5   1   7      395.04      402.09     35.25 o 
   7   1   7     1609.50     1541.37     67.95 o 
   9   1   7     2797.03     2739.48     83.53 o 
  11   1   7       23.59       48.44     53.37 o 
  13   1   7     1161.40     1185.60     85.30 o 
  15   1   7      630.75      822.27     83.02 o 
 -28   2   7       37.60       83.55     44.19 o 
 -26   2   7       38.33      111.26     46.38 o 
 -24   2   7      717.06      806.90     71.07 o 
 -22   2   7      424.67      547.46     94.29 o 
 -20   2   7      965.97      836.13     54.44 o 
 -18   2   7     2249.39     2381.03     72.25 o 
 -16   2   7      687.06      712.03     49.80 o 
 -14   2   7      129.82       97.19     34.23 o 
 -12   2   7    15199.19    15224.84    209.61 o 
 -10   2   7     3767.83     3762.72     62.13 o 
  -8   2   7      745.95      655.75     33.46 o 
  -6   2   7      452.73      505.58     22.87 o 
  -4   2   7     1007.72      906.31     30.12 o 
  -2   2   7      430.90      376.83     21.63 o 
   0   2   7      231.25      169.81     21.61 o 
   2   2   7     2925.79     2959.99     58.78 o 
   4   2   7     2216.74     2396.07     72.47 o 
   6   2   7      271.06      256.86     43.50 o 
   8   2   7      186.62      210.18     42.26 o 
  10   2   7        7.16       34.17     38.56 o 
  12   2   7        3.96      -47.65     47.65 o 
  14   2   7        1.40      -46.33     89.27 o 
 -27   3   7       16.63      141.49     79.29 o 
 -25   3   7      948.45     1028.48     75.45 o 
 -23   3   7        3.43       30.40     35.87 o 
 -21   3   7      257.08      276.48     43.39 o 
 -19   3   7     1818.04     1751.27     97.49 o 
 -17   3   7       72.12       69.96     35.54 o 
 -15   3   7      786.53      815.50     53.44 o 
 -13   3   7     2995.82     3165.41     81.63 o 
 -11   3   7     1828.41     2138.17     54.29 o 
  -9   3   7    11195.26    11307.11    137.96 o 
  -7   3   7    15726.60    15603.31    169.98 o 
  -5   3   7    10625.45    10360.83    108.18 o 
  -3   3   7     8970.61     8829.37     96.69 o 
  -1   3   7      455.77      403.30     24.19 o 
   1   3   7      792.69      871.00     51.31 o 
   3   3   7      292.42      268.08     39.87 o 
   5   3   7      108.34       86.69     39.99 o 
   7   3   7     1563.81     1698.18     70.55 o 
   9   3   7        0.96      -37.65     37.65 o 
  11   3   7       95.25       96.19     41.30 o 
  13   3   7        0.40      -16.94    117.55 o 
 -28   4   7      233.36      431.19     87.63 o 
 -26   4   7        8.30       33.48     42.64 o 
 -24   4   7      151.35      167.11     40.18 o 
 -22   4   7       29.49      -35.52     35.52 o 
 -20   4   7       16.25        4.14     38.57 o 
 -18   4   7     3593.76     3673.19     89.54 o 
 -16   4   7     3693.75     3319.47     76.07 o 
 -14   4   7    12828.48    12876.17    192.20 o 
 -12   4   7     3712.43     3504.73     82.83 o 
 -10   4   7     5049.43     4635.27     69.81 o 
  -8   4   7     8586.25     8204.48    102.92 o 
  -6   4   7    19183.73    19401.77    206.99 o 
  -4   4   7    12769.71    13235.82    139.80 o 
  -2   4   7    18919.19    19175.21    231.22 o 
   0   4   7     4511.10     4378.86    130.17 o 
   2   4   7     1024.72     1014.06     55.87 o 
   4   4   7     4798.56     4864.64    102.35 o 
   6   4   7     1908.15     2041.45     74.05 o 
   8   4   7       56.14       -0.97     36.64 o 
  10   4   7       57.46       20.73     39.79 o 
  12   4   7       66.21       27.92     52.21 o 
  14   4   7      213.85      148.10     60.13 o 
 -27   5   7      867.26     1066.17    115.15 o 
 -25   5   7        9.97      -37.32     37.32 o 
 -23   5   7      140.85      192.75     43.04 o 
 -21   5   7      321.67      409.83     59.14 o 
 -19   5   7     3938.21     3930.84     94.91 o 
 -17   5   7     1744.21     1719.50     62.26 o 
 -15   5   7     3201.32     3337.19     90.88 o 
 -13   5   7      255.16      282.04     38.30 o 
 -11   5   7     1095.98     1002.89     34.38 o 
  -9   5   7      293.74      349.96     25.43 o 
  -7   5   7      417.33      349.21     25.62 o 
  -5   5   7      268.52      322.72     23.82 o 
  -3   5   7      429.78      517.59     41.14 o 
  -1   5   7       85.48      138.96     60.61 o 
   1   5   7       79.60       41.04     35.69 o 
   3   5   7      941.92     1025.70     60.87 o 
   5   5   7       87.78      104.19     42.99 o 
   7   5   7       72.51       25.25     39.67 o 
   9   5   7        7.47       -4.32     38.94 o 
  11   5   7       19.68      -75.50     79.80 o 
  13   5   7       32.98      -55.18     55.18 o 
 -26   6   7      496.29      540.77     66.50 o 
 -24   6   7      122.02      150.21     41.39 o 
 -22   6   7      398.38      352.45     48.35 o 
 -20   6   7     2100.03     2053.46     75.21 o 
 -18   6   7      589.98      652.28     47.77 o 
 -16   6   7     1702.52     1686.95     61.75 o 
 -14   6   7     2731.27     2726.56     83.16 o 
 -12   6   7     4642.90     4521.60     99.16 o 
 -10   6   7     4007.65     3941.78     66.62 o 
  -8   6   7     1872.49     1661.86     46.64 o 
  -6   6   7       73.71       67.47     21.32 o 
  -4   6   7     3473.86     3464.16     87.23 o 
  -2   6   7     7178.94     7234.31    131.13 o 
   0   6   7      454.88      505.71     45.48 o 
   2   6   7     1969.50     1931.15     70.49 o 
   4   6   7      205.41      280.26     44.59 o 
   6   6   7     1088.49     1099.55     61.63 o 
   8   6   7      569.95      553.82     53.93 o 
  10   6   7       14.34      -46.29     46.29 o 
  12   6   7       77.02       -3.63     50.12 o 
 -25   7   7      233.01      346.00     61.86 o 
 -23   7   7      253.04      268.92     46.62 o 
 -21   7   7       27.50       23.36     43.72 o 
 -19   7   7      560.36      626.65     48.23 o 
 -17   7   7      604.45      647.26     46.98 o 
 -15   7   7      484.50      467.30     49.25 o 
 -13   7   7      989.32     1016.27     61.24 o 
 -11   7   7     3308.45     3268.90     84.18 o 
  -9   7   7     2214.03     2076.07     67.64 o 
  -7   7   7       68.23       40.43     24.29 o 
  -5   7   7     5497.41     5786.81    111.75 o 
  -3   7   7      413.47      527.94     64.96 o 
  -1   7   7     1581.33     1457.90     72.97 o 
   1   7   7      360.28      475.29     61.07 o 
   3   7   7       64.59       89.60     40.37 o 
   5   7   7     2007.78     2072.97     76.06 o 
   7   7   7      503.37      446.79     51.41 o 
   9   7   7       21.50      -33.81     47.86 o 
  11   7   7      371.04      302.27     65.07 o 
 -24   8   7      218.17      137.54     57.76 o 
 -22   8   7      409.39      421.29    132.77 o 
 -20   8   7      927.21      951.71     56.18 o 
 -18   8   7        6.91      -43.02     49.44 o 
 -16   8   7       10.11        2.25     31.52 o 
 -14   8   7      951.08      930.93     58.23 o 
 -12   8   7     1159.97      979.89     60.92 o 
 -10   8   7      302.98      242.89     50.79 o 
  -8   8   7     1091.33     1107.44     79.53 o 
  -6   8   7      354.07      324.15     49.89 o 
  -4   8   7      905.96      920.86     57.68 o 
  -2   8   7      166.44      224.04     44.73 o 
   0   8   7      702.22      831.39    115.72 o 
   2   8   7        1.46       20.92     49.98 o 
   4   8   7      105.56      165.19     77.21 o 
   6   8   7       10.70      -41.27     51.97 o 
   8   8   7       25.69      -10.18     55.48 o 
  10   8   7       54.03       -9.59     53.83 o 
 -23   9   7      672.82      879.15     80.23 o 
 -21   9   7     1330.58     1301.92     92.14 o 
 -19   9   7     1112.98     1167.88     58.94 o 
 -17   9   7      118.47       46.79     33.91 o 
 -15   9   7      927.90     1150.41     54.37 o 
 -13   9   7     1627.49     1681.19     69.85 o 
 -11   9   7      781.42      905.49     55.64 o 
  -9   9   7     1423.68     1469.88     88.82 o 
  -7   9   7       49.95      -13.34     43.87 o 
  -5   9   7      141.01       70.08     39.03 o 
  -3   9   7      318.80      373.69     48.19 o 
  -1   9   7      918.78      935.94     63.03 o 
   1   9   7     1047.62     1202.27     80.57 o 
   3   9   7      223.14      156.24     56.18 o 
   5   9   7     1405.21     1378.28    131.25 o 
   7   9   7      375.44      412.89     70.97 o 
   9   9   7      125.40      111.90     61.86 o 
 -22  10   7      266.23      136.80     72.75 o 
 -20  10   7      188.14      150.79     48.06 o 
 -18  10   7      203.02      175.60     46.90 o 
 -16  10   7      900.73      850.08     51.79 o 
 -14  10   7        1.75      -28.73     28.73 o 
 -12  10   7      301.98      246.03     54.18 o 
 -10  10   7      862.03      793.72     69.47 o 
  -8  10   7       82.10       40.29     45.69 o 
  -6  10   7       98.41       50.33     46.75 o 
  -4  10   7       68.30      118.04     41.51 o 
  -2  10   7      946.13      919.09     61.94 o 
   0  10   7       65.51       46.82     41.46 o 
   2  10   7      388.68      394.61     65.10 o 
   4  10   7       56.33       -3.71     64.96 o 
   6  10   7       42.53      -55.11     55.11 o 
   8  10   7        0.64      -51.90     51.90 o 
 -21  11   7      253.93      256.45     60.18 o 
 -19  11   7       73.85      -11.54     64.03 o 
 -17  11   7      351.27      407.11     52.76 o 
 -15  11   7      835.35      866.14     52.37 o 
 -13  11   7     1134.34     1014.34     59.73 o 
 -11  11   7     1907.48     1846.89    175.00 o 
  -9  11   7      649.50      721.12     70.80 o 
  -7  11   7     1346.33     1263.68     97.10 o 
  -5  11   7      714.50      754.85     72.91 o 
  -3  11   7     2120.90     1981.88     87.95 o 
  -1  11   7     2316.95     2380.97     89.88 o 
   1  11   7       82.67      109.13     65.78 o 
   3  11   7      192.58      219.76     61.57 o 
   5  11   7      838.49      881.69    242.68 o 
   7  11   7      152.59       76.37     63.08 o 
 -18  12   7      199.61      213.90     83.48 o 
 -16  12   7      185.85       86.31     55.43 o 
 -14  12   7      364.87      250.89     97.73 o 
 -12  12   7      476.95      470.19     49.68 o 
 -10  12   7     1071.30      911.71     76.92 o 
  -8  12   7     1080.11     1281.02     87.40 o 
  -6  12   7     1228.49     1346.41     88.93 o 
  -4  12   7     1960.67     2087.62    139.77 o 
  -2  12   7      508.67      417.13     70.51 o 
   0  12   7      309.91      291.02     49.55 o 
   2  12   7      372.55      312.44     51.46 o 
   4  12   7     1201.87     1232.92     97.22 o 
 -17  13   7       10.16      -60.65     60.65 o 
 -15  13   7        0.96      -51.72     51.72 o 
 -13  13   7      173.09      108.98     52.24 o 
 -11  13   7      235.68      167.81     41.38 o 
  -9  13   7       87.09       -7.28    105.37 o 
  -7  13   7        9.27      -25.76     46.75 o 
  -5  13   7       86.96       45.76     46.86 o 
  -3  13   7        6.46       -5.68     74.87 o 
  -1  13   7      243.57      216.99     56.42 o 
   1  13   7        0.92      -42.17     42.17 o 
   3  13   7       98.38       42.65     60.54 o 
 -12  14   7      480.03      399.52     64.74 o 
 -10  14   7      387.44      495.11     67.56 o 
  -8  14   7      402.06      300.81     86.68 o 
  -6  14   7     1208.17     1228.30     88.13 o 
  -4  14   7      801.36      785.03    122.67 o 
  -2  14   7     1117.89     1198.24     85.23 o 
 -28   0   8      306.51      370.58     80.56 o 
 -26   0   8       97.61       91.29     68.94 o 
 -24   0   8      198.95      112.50     73.74 o 
 -22   0   8     3572.27     3536.65    166.29 o 
 -20   0   8     4097.68     4003.57    172.73 o 
 -18   0   8     1662.61     1877.63    118.18 o 
 -16   0   8     2326.24     1954.56    121.59 o 
 -14   0   8       17.10      -30.18     53.54 o 
 -12   0   8    25607.89    24279.90    502.78 o 
 -10   0   8     2412.97     3301.31     72.67 o 
  -8   0   8     1698.61     2126.89     56.36 o 
  -6   0   8     6986.93     6883.01    201.45 o 
  -4   0   8      506.62      484.44     30.29 o 
  -2   0   8     5747.82     5934.96     97.16 o 
   0   0   8    13247.00    13310.10    299.50 o 
   2   0   8      458.58      502.86     67.87 o 
   4   0   8     1450.39     1520.98     73.93 o 
   6   0   8     3354.58     3332.10    103.40 o 
   8   0   8     2702.59     2551.79    149.12 o 
  10   0   8     2266.34     2091.43    140.41 o 
  12   0   8     2576.58     2199.14    143.81 o 
 -29   1   8       15.35      174.18     93.56 o 
 -27   1   8        7.24       24.36     41.48 o 
 -25   1   8       27.47       36.52     45.85 o 
 -23   1   8       42.33        2.40     45.04 o 
 -21   1   8      357.94      340.68     62.08 o 
 -19   1   8      571.99      635.97     47.31 o 
 -17   1   8       76.97       54.77     35.97 o 
 -15   1   8     3574.44     3974.87    107.81 o 
 -13   1   8     1332.69     1559.53     64.32 o 
 -11   1   8     6739.51     6908.16    116.52 o 
  -9   1   8     2896.50     3259.65     52.29 o 
  -7   1   8      885.72      775.16     31.53 o 
  -5   1   8     1663.52     1622.30     39.43 o 
  -3   1   8     2323.54     2274.83     39.67 o 
  -1   1   8      342.55      354.85     24.07 o 
   1   1   8     2786.81     3022.38     57.08 o 
   3   1   8      107.41       92.73     28.25 o 
   5   1   8      528.11      483.81     47.90 o 
   7   1   8      318.56      313.85     44.98 o 
   9   1   8     1836.72     1822.84     96.45 o 
  11   1   8        1.14       -7.54     53.94 o 
  13   1   8       28.69       -5.60     52.48 o 
 -28   2   8      610.64      602.69     65.72 o 
 -26   2   8     1711.86     1720.66    161.18 o 
 -24   2   8      302.65      286.81     56.51 o 
 -22   2   8     1359.67     1310.45     61.20 o 
 -20   2   8     2722.39     2722.27     78.96 o 
 -18   2   8      195.51      203.48     39.37 o 
 -16   2   8      274.54      377.60     59.72 o 
 -14   2   8     4107.83     4177.27    100.66 o 
 -12   2   8     7665.29     7417.64    125.55 o 
 -10   2   8    10602.22    11133.00    132.45 o 
  -8   2   8     2210.31     2021.40     42.37 o 
  -6   2   8     6308.57     5990.61     74.11 o 
  -4   2   8      985.76      963.29     33.44 o 
  -2   2   8      184.37      285.18     23.16 o 
   0   2   8     1188.05     1028.50     37.71 o 
   2   2   8      158.32      135.54     49.89 o 
   4   2   8      337.63      341.69     45.63 o 
   6   2   8     1319.84     1485.47     82.08 o 
   8   2   8      337.02      362.94     47.46 o 
  10   2   8      464.25      318.46     63.60 o 
  12   2   8      181.22      276.00    151.64 o 
 -29   3   8       35.34      133.70     45.93 o 
 -27   3   8      316.13      336.91     55.89 o 
 -25   3   8      798.23      772.12     72.76 o 
 -23   3   8       46.31       11.85     42.24 o 
 -21   3   8     2713.56     2668.06     80.81 o 
 -19   3   8     5645.34     5762.54    112.11 o 
 -17   3   8      611.24      572.65     54.42 o 
 -15   3   8     1864.47     1655.91     70.98 o 
 -13   3   8     6485.86     6849.03    122.43 o 
 -11   3   8     6955.59     6370.77     88.85 o 
  -9   3   8      301.16      404.51     26.45 o 
  -7   3   8     5578.58     4984.32     67.02 o 
  -5   3   8     2149.92     1913.42     41.98 o 
  -3   3   8     1790.95     1577.26     40.09 o 
  -1   3   8     4476.06     4178.60     78.16 o 
   1   3   8        7.43        3.21     34.15 o 
   3   3   8      267.02      361.03     45.15 o 
   5   3   8     2006.65     1932.80    118.40 o 
   7   3   8       77.65       54.22     39.22 o 
   9   3   8        3.41      -37.19     37.19 o 
  11   3   8      183.74      187.33     43.64 o 
  13   3   8       12.70      -25.13     77.27 o 
 -28   4   8      144.64      168.03     50.07 o 
 -26   4   8      327.08      436.94     63.29 o 
 -24   4   8      207.81      210.10     42.74 o 
 -22   4   8      549.57      557.41     70.25 o 
 -20   4   8     2452.84     2446.64    106.77 o 
 -18   4   8      713.57      701.90     47.20 o 
 -16   4   8      126.92      188.41     43.62 o 
 -14   4   8     2930.03     2805.44     96.87 o 
 -12   4   8       18.48       12.19     20.33 o 
 -10   4   8     2769.06     2655.60     53.98 o 
  -8   4   8     2551.49     2389.48     52.02 o 
  -6   4   8     2777.69     2708.83     54.82 o 
  -4   4   8      215.51      211.37     21.58 o 
  -2   4   8       36.21        5.13     28.87 o 
   0   4   8      105.96      159.15     39.04 o 
   2   4   8      287.83      217.97     42.91 o 
   4   4   8        4.72      -39.01     39.01 o 
   6   4   8      192.07      227.01     54.96 o 
   8   4   8        0.15       24.75     47.68 o 
  10   4   8       28.44       24.23     41.49 o 
  12   4   8        1.34       38.38     84.34 o 
 -27   5   8        2.91       65.27     46.93 o 
 -25   5   8      105.02       60.84     38.87 o 
 -23   5   8      189.75      160.64     42.29 o 
 -21   5   8       12.24      -16.93     44.36 o 
 -19   5   8       33.35       -2.28     34.76 o 
 -17   5   8       55.98      111.92     43.38 o 
 -15   5   8      890.17      835.50     55.54 o 
 -13   5   8    12010.14    11394.30    181.75 o 
 -11   5   8     3285.75     3085.86     59.27 o 
  -9   5   8     9256.69     9627.39    120.78 o 
  -7   5   8     7156.46     6563.75     92.51 o 
  -5   5   8    10381.14    10204.82    156.22 o 
  -3   5   8     3951.96     4034.21     81.43 o 
  -1   5   8     5208.87     5332.49     94.95 o 
   1   5   8     6746.74     6927.39    123.99 o 
   3   5   8     3898.86     3813.22     94.15 o 
   5   5   8     1510.98     1456.09     65.85 o 
   7   5   8     1183.80     1307.33     67.17 o 
   9   5   8        5.26       32.87     40.70 o 
  11   5   8      116.18       78.84     58.71 o 
 -26   6   8      107.68       41.33     39.81 o 
 -24   6   8      678.61      694.08    112.59 o 
 -22   6   8     1899.22     1803.37     73.78 o 
 -20   6   8     2566.19     2437.26     74.15 o 
 -18   6   8     1746.45     1923.78     85.62 o 
 -16   6   8      239.11      237.48     45.14 o 
 -14   6   8      737.15      764.07     52.16 o 
 -12   6   8      167.15      207.63     37.13 o 
 -10   6   8      236.93      331.89     28.93 o 
  -8   6   8     4301.50     4489.42     75.80 o 
  -6   6   8     7693.38     7530.08    129.06 o 
  -4   6   8      138.63       96.28     35.76 o 
  -2   6   8     1047.60     1032.42     66.10 o 
   0   6   8       89.07      120.69     41.24 o 
   2   6   8       31.17        9.81     41.98 o 
   4   6   8        1.40      -33.09     37.71 o 
   6   6   8       57.98       10.21     66.27 o 
   8   6   8       17.14      -11.83     39.57 o 
  10   6   8        5.18      -46.56     46.56 o 
 -25   7   8       37.66      -13.00     59.41 o 
 -23   7   8      605.16      773.23     80.41 o 
 -21   7   8     1048.60     1098.96     58.72 o 
 -19   7   8     1209.44     1312.59     60.02 o 
 -17   7   8     2133.38     2157.94     69.12 o 
 -15   7   8      985.21     1052.10     77.30 o 
 -13   7   8      369.95      348.74     43.76 o 
 -11   7   8     2494.90     2429.80     75.25 o 
  -9   7   8      114.14      130.84     27.33 o 
  -7   7   8      593.48      583.98     55.74 o 
  -5   7   8      886.55      906.68     56.24 o 
  -3   7   8     4149.96     3857.11    100.11 o 
  -1   7   8       45.66       -6.68     41.64 o 
   1   7   8        5.48       37.07     40.57 o 
   3   7   8      214.43      316.81     47.21 o 
   5   7   8       31.17       -3.64     44.34 o 
   7   7   8      354.02      280.24     58.61 o 
   9   7   8      180.19      194.99     61.45 o 
 -26   8   8       55.65       -7.70     73.23 o 
 -24   8   8      250.01      286.89     61.66 o 
 -22   8   8      176.64      175.30     41.97 o 
 -20   8   8     2381.98     2332.25     74.75 o 
 -18   8   8     1681.90     1721.78     65.42 o 
 -16   8   8      178.21      275.78     87.74 o 
 -14   8   8     1178.51     1209.73     66.10 o 
 -12   8   8      957.86     1015.38     60.81 o 
 -10   8   8      970.33     1000.31    109.28 o 
  -8   8   8      378.63      445.65     60.83 o 
  -6   8   8       56.40       84.41     38.32 o 
  -4   8   8     3074.92     3077.07     77.81 o 
  -2   8   8     2544.90     2375.95     87.03 o 
   0   8   8       50.40      104.70     43.20 o 
   2   8   8      255.40      283.88     58.61 o 
   4   8   8      576.67      494.59     69.85 o 
   6   8   8       75.19      -23.88     60.54 o 
   8   8   8      325.67      369.75     70.34 o 
  10   8   8      794.06      695.95     80.41 o 
 -23   9   8      136.49      -14.31     80.90 o 
 -21   9   8       23.23       25.61     36.38 o 
 -19   9   8      112.48       80.05     36.23 o 
 -17   9   8      113.90       20.44     37.94 o 
 -15   9   8      660.67      537.62     50.53 o 
 -13   9   8        4.73      -13.45     35.58 o 
 -11   9   8        0.81       31.83     47.81 o 
  -9   9   8        5.32      -35.98     44.69 o 
  -7   9   8      664.16      580.17     66.48 o 
  -5   9   8      652.19      763.51     55.45 o 
  -3   9   8       58.66        5.76     39.31 o 
  -1   9   8        4.87      -44.86     57.22 o 
   1   9   8      151.95      113.67     54.01 o 
   3   9   8       10.57      -47.09     47.09 o 
   5   9   8      244.72      229.68     63.89 o 
   7   9   8      125.93      -17.62     55.16 o 
 -22  10   8      423.47      534.69    124.75 o 
 -20  10   8      686.39      731.09    141.13 o 
 -18  10   8      693.66      732.13     73.90 o 
 -16  10   8     1290.86     1264.29     57.37 o 
 -14  10   8     2016.09     1922.96     99.72 o 
 -12  10   8       84.61      217.50     54.69 o 
 -10  10   8       10.84       29.09     46.11 o 
  -8  10   8      367.25      448.87     64.30 o 
  -6  10   8      242.96      296.72     57.05 o 
  -4  10   8     3317.31     3305.98    101.55 o 
  -2  10   8     1716.95     1494.03     75.35 o 
   0  10   8       85.80       71.31     44.46 o 
   2  10   8      670.35      726.21     76.34 o 
   4  10   8      717.66      716.32     80.34 o 
   6  10   8       30.44      -26.90     57.85 o 
 -21  11   8       78.05        0.75    102.14 o 
 -19  11   8      159.67      125.83     75.04 o 
 -17  11   8      227.40      248.32     39.20 o 
 -15  11   8      510.14      521.08     52.80 o 
 -13  11   8     2190.41     2012.93    127.91 o 
 -11  11   8     1236.23     1153.93     95.01 o 
  -9  11   8      716.46      808.37     75.23 o 
  -7  11   8     1736.51     1735.12     97.63 o 
  -5  11   8      155.99      134.51     79.29 o 
  -3  11   8      262.83      329.55     41.68 o 
  -1  11   8      632.95      606.32     67.62 o 
   1  11   8      492.25      410.28     56.90 o 
   3  11   8      332.04      224.35     82.13 o 
   5  11   8      162.73      131.21     61.03 o 
 -18  12   8       87.88       69.85     55.97 o 
 -16  12   8      119.49       96.43     52.72 o 
 -14  12   8       39.73      -34.97     34.97 o 
 -12  12   8      914.59      853.25     80.21 o 
 -10  12   8      420.62      388.61     67.87 o 
  -8  12   8      337.30      236.32     57.21 o 
  -6  12   8     1148.95     1181.40    268.75 o 
  -4  12   8      305.19      382.24     95.46 o 
  -2  12   8      544.59      458.02     71.75 o 
   0  12   8       28.11      -33.16     48.26 o 
   2  12   8        9.46      -41.76     41.76 o 
 -17  13   8      128.18       91.03    141.67 o 
 -15  13   8      295.85      281.95     87.63 o 
 -13  13   8      664.98      747.52     76.21 o 
 -11  13   8      867.00      902.05    100.32 o 
  -9  13   8      960.18     1204.85    119.89 o 
  -7  13   8      527.02      522.32    127.91 o 
  -5  13   8      576.69      675.68    175.51 o 
  -3  13   8      517.49      506.23     71.15 o 
  -1  13   8       77.37       -8.33     55.33 o 
   1  13   8      202.61       28.85     47.66 o 
 -12  14   8        3.20      -46.10     46.10 o 
 -10  14   8      102.26      113.06     56.73 o 
  -8  14   8      107.29       44.08     53.93 o 
  -6  14   8        0.06      -42.16     44.17 o 
  -4  14   8       59.01       54.42     40.06 o 
 -29   1   9      511.82      603.48     66.33 o 
 -27   1   9      157.81      285.34     57.18 o 
 -25   1   9      175.37      307.17     58.22 o 
 -23   1   9     4234.56     3777.00    121.29 o 
 -21   1   9     3897.56     3849.14    197.03 o 
 -19   1   9     1597.16     1679.81     90.17 o 
 -17   1   9     6065.84     5867.36    141.51 o 
 -15   1   9    13324.53    12672.52    390.41 o 
 -13   1   9     8266.76     8673.27    142.40 o 
 -11   1   9     2541.21     1904.05     51.30 o 
  -9   1   9       96.07      173.97     22.14 o 
  -7   1   9     4974.71     4738.06     99.09 o 
  -5   1   9      385.10      386.32     22.24 o 
  -3   1   9     4582.75     4301.18     63.85 o 
  -1   1   9     3302.80     3313.04     58.39 o 
   1   1   9       19.11       11.64     33.80 o 
   3   1   9     1360.16     1387.94     64.55 o 
   5   1   9     2516.95     2639.30     79.49 o 
   7   1   9       37.74      -59.22     59.22 o 
   9   1   9      257.50      246.33     60.39 o 
  11   1   9      611.87      602.52     75.40 o 
 -28   2   9       75.55      161.17     49.73 o 
 -26   2   9       39.49       89.33     49.26 o 
 -24   2   9       59.61       35.61     48.55 o 
 -22   2   9     4133.38     4096.09     95.13 o 
 -20   2   9     2688.00     2650.10     78.39 o 
 -18   2   9       60.89       44.69     50.14 o 
 -16   2   9     6577.87     6490.94    129.13 o 
 -14   2   9     1987.08     2164.96     74.53 o 
 -12   2   9     2958.13     3147.70     63.47 o 
 -10   2   9     9493.56    10155.52    125.43 o 
  -8   2   9     2995.13     2678.94     49.50 o 
  -6   2   9     2706.03     2931.64     51.61 o 
  -4   2   9     4078.69     3960.82     61.11 o 
  -2   2   9      516.84      485.13     28.78 o 
   0   2   9      180.43      187.56     33.47 o 
   2   2   9       69.57       31.64     38.51 o 
   4   2   9     2525.53     2396.99     76.52 o 
   6   2   9      367.77      374.96     47.26 o 
   8   2   9      149.66      191.19     57.37 o 
  10   2   9      189.10      177.68     59.73 o 
 -29   3   9      140.40      173.21     49.73 o 
 -27   3   9      147.67      116.50     50.71 o 
 -25   3   9       75.13      120.69     50.80 o 
 -23   3   9      607.68      549.95     50.05 o 
 -21   3   9      271.12      309.13     46.72 o 
 -19   3   9       29.13      -13.79     59.53 o 
 -17   3   9     1388.74     1401.15     74.86 o 
 -15   3   9      336.86      404.61     46.67 o 
 -13   3   9     4789.12     4564.53     88.10 o 
 -11   3   9     3142.81     3292.79     62.63 o 
  -9   3   9     1207.73     1269.68     43.69 o 
  -7   3   9     1590.77     1480.31     40.90 o 
  -5   3   9     4948.80     4915.93     69.60 o 
  -3   3   9      307.11      310.39     33.07 o 
  -1   3   9     3048.76     3060.68     71.57 o 
   1   3   9       16.29       52.94     32.49 o 
   3   3   9       39.67       71.25     39.40 o 
   5   3   9        1.57        6.62     37.24 o 
   7   3   9       68.06       38.10     40.49 o 
   9   3   9       11.63        8.04     38.07 o 
  11   3   9       64.86       46.02     55.19 o 
 -28   4   9       17.93       18.74     60.86 o 
 -26   4   9      593.76      692.14     71.02 o 
 -24   4   9       87.58       96.38     40.90 o 
 -22   4   9      107.10      135.45     42.62 o 
 -20   4   9      739.21      762.51     65.71 o 
 -18   4   9     1838.16     1792.89     81.40 o 
 -16   4   9     2623.68     2515.96     85.35 o 
 -14   4   9     5933.80     5807.47    116.02 o 
 -12   4   9     2745.29     2591.44     72.55 o 
 -10   4   9     1058.46      977.19     42.47 o 
  -8   4   9      441.49      413.72     30.03 o 
  -6   4   9    11215.64    10349.91    119.29 o 
  -4   4   9     4705.27     4637.76     83.85 o 
  -2   4   9     1811.04     1784.27     60.33 o 
   0   4   9     1010.06     1062.30     55.63 o 
   2   4   9     3051.77     3154.72     87.03 o 
   4   4   9     1127.29     1076.19     61.84 o 
   6   4   9      253.67      222.60     52.74 o 
   8   4   9      190.83      230.94     47.61 o 
  10   4   9       41.24       21.12     43.62 o 
 -27   5   9       12.83       52.97     46.56 o 
 -25   5   9      252.48      237.75     45.63 o 
 -23   5   9      807.89      785.44     56.37 o 
 -21   5   9      169.08      211.90     54.41 o 
 -19   5   9        7.79      -34.20     42.92 o 
 -17   5   9      315.20      342.17     49.30 o 
 -15   5   9      154.10      160.44     40.55 o 
 -13   5   9      203.12      260.56     39.92 o 
 -11   5   9     1044.93     1082.00     50.48 o 
  -9   5   9        1.66      -22.20     22.20 o 
  -7   5   9      116.15       82.91     33.62 o 
  -5   5   9     1016.04     1103.96     51.27 o 
  -3   5   9      230.91      188.32     36.21 o 
  -1   5   9      339.63      382.60     40.98 o 
   1   5   9       14.48       -0.27     39.07 o 
   3   5   9      300.97      273.72     45.31 o 
   5   5   9        0.30      -47.98     47.98 o 
   7   5   9        1.61      -38.39     38.39 o 
   9   5   9       25.90       13.07     51.71 o 
 -28   6   9      260.46      432.61     72.59 o 
 -26   6   9        5.52       -7.88     41.15 o 
 -24   6   9     2803.06     2850.01     88.81 o 
 -22   6   9      377.96      436.33     50.48 o 
 -20   6   9      223.25      227.50     40.58 o 
 -18   6   9     4719.71     4660.44    114.80 o 
 -16   6   9       12.95       -8.19     55.93 o 
 -14   6   9     5185.68     5266.20    112.10 o 
 -12   6   9     9982.71     9690.27    157.18 o 
 -10   6   9     1334.70     1294.27     48.13 o 
  -8   6   9     4140.75     4074.98     91.65 o 
  -6   6   9     3425.37     3403.58     88.63 o 
  -4   6   9     2602.43     2474.60     80.13 o 
  -2   6   9     1333.08     1236.05     58.72 o 
   0   6   9      750.91      927.77     53.31 o 
   2   6   9     1016.51     1169.76     80.20 o 
   4   6   9     1065.65     1062.42     62.88 o 
   6   6   9      560.55      519.94     53.02 o 
   8   6   9      116.47       47.42     41.01 o 
  10   6   9      139.06      -53.10     53.10 o 
 -27   7   9      178.47      160.11     87.63 o 
 -25   7   9      601.56      772.24     60.74 o 
 -23   7   9      431.28      529.66     53.96 o 
 -21   7   9     3039.90     3126.98     84.14 o 
 -19   7   9      162.32      156.46     38.03 o 
 -17   7   9      436.36      507.88     52.74 o 
 -15   7   9     2232.48     2349.74     81.02 o 
 -13   7   9      369.02      423.87     45.79 o 
 -11   7   9     1465.14     1509.60     64.67 o 
  -9   7   9     2047.33     2176.34     70.32 o 
  -7   7   9      190.13      267.12     46.47 o 
  -5   7   9     4708.62     4581.45    106.93 o 
  -3   7   9     4277.24     4383.06    107.96 o 
  -1   7   9       16.80       -8.39     41.48 o 
   1   7   9      106.25      150.58     53.07 o 
   3   7   9      950.66     1010.46     64.76 o 
   5   7   9        6.73       14.64     40.05 o 
   7   7   9      422.93      436.13     82.51 o 
   9   7   9       81.79       -8.78     51.09 o 
 -26   8   9        2.13      -37.60     50.00 o 
 -24   8   9      276.29      265.52     52.52 o 
 -22   8   9      189.73      106.64     40.23 o 
 -20   8   9      573.42      617.33     63.82 o 
 -18   8   9      759.17      741.93     58.74 o 
 -16   8   9      167.94      161.65     41.60 o 
 -14   8   9       12.12       16.18     34.73 o 
 -12   8   9      939.78     1002.84    143.18 o 
 -10   8   9        2.17      -13.87     45.09 o 
  -8   8   9      936.00      910.32     59.45 o 
  -6   8   9     1578.79     1458.05     69.10 o 
  -4   8   9      186.16      114.78     61.85 o 
  -2   8   9      222.89      317.22     50.26 o 
   0   8   9       16.71        8.62     42.14 o 
   2   8   9      126.98       86.03     56.47 o 
   4   8   9       99.38       13.52     42.63 o 
   6   8   9        1.89      -46.97     46.97 o 
   8   8   9       52.00       27.03     57.83 o 
 -25   9   9      461.20      380.24     66.00 o 
 -23   9   9     1569.03     1516.22     67.20 o 
 -21   9   9     2046.61     2178.11     75.17 o 
 -19   9   9     1544.75     1645.46     74.34 o 
 -17   9   9      829.25      752.09     60.34 o 
 -15   9   9     1299.28     1419.69     69.16 o 
 -13   9   9     1003.72     1164.97     84.70 o 
 -11   9   9      745.80      855.06     74.47 o 
  -9   9   9      641.40      791.78     71.45 o 
  -7   9   9      869.56      979.94     76.64 o 
  -5   9   9     1079.46     1098.62     64.95 o 
  -3   9   9       23.11       60.70     43.09 o 
  -1   9   9       72.04       28.08     45.43 o 
   1   9   9      839.48      924.91     80.76 o 
   3   9   9      437.64      381.91     66.10 o 
   5   9   9      130.59       48.93     55.00 o 
   7   9   9      513.20      633.01     79.62 o 
 -22  10   9      175.33      166.86     91.92 o 
 -20  10   9      232.38      198.10     46.75 o 
 -18  10   9       37.36        7.66     33.71 o 
 -16  10   9      172.39      142.36     58.37 o 
 -14  10   9     1643.99     1659.75     97.21 o 
 -12  10   9      101.54       84.82     52.60 o 
 -10  10   9      137.56       46.03     68.69 o 
  -8  10   9     1512.49     1488.90     93.53 o 
  -6  10   9      183.73      195.96     56.27 o 
  -4  10   9      137.52      166.12     42.24 o 
  -2  10   9      245.95      395.52     54.80 o 
   0  10   9       17.67      -16.51     48.77 o 
   2  10   9       48.99       55.39     47.08 o 
   4  10   9       57.79      -79.17     79.17 o 
 -21  11   9       10.38      -47.28     77.06 o 
 -19  11   9      452.09      378.12     52.07 o 
 -17  11   9      159.70      131.46     43.28 o 
 -15  11   9      207.23      136.41     57.28 o 
 -13  11   9     1122.09     1199.04     89.70 o 
 -11  11   9      590.29      665.56     75.18 o 
  -9  11   9      296.45      359.82     70.14 o 
  -7  11   9     1421.80     1458.30     95.31 o 
  -5  11   9     1713.81     1847.37    101.05 o 
  -3  11   9      347.42      389.06     59.98 o 
  -1  11   9       47.91      -12.21     52.04 o 
   1  11   9      591.74      576.32     97.18 o 
   3  11   9      210.29      176.52     50.85 o 
 -18  12   9       80.44       -9.37     77.97 o 
 -16  12   9      255.15      247.85     47.77 o 
 -14  12   9      693.01      692.78     76.76 o 
 -12  12   9      339.67      402.04     67.50 o 
 -10  12   9      122.10       66.08     55.24 o 
  -8  12   9      402.03      405.96     66.95 o 
  -6  12   9     1219.50     1167.97     91.16 o 
  -4  12   9      887.12      916.57    100.25 o 
  -2  12   9      311.73      376.46     61.32 o 
   0  12   9      184.50      106.11     47.70 o 
 -15  13   9        0.33      -37.38     54.36 o 
 -13  13   9        6.95      -51.39     51.39 o 
 -11  13   9       54.22      -47.93     47.93 o 
  -9  13   9       29.25      -39.67     47.60 o 
  -7  13   9      124.53      -13.25     48.43 o 
  -5  13   9      158.78      168.30     66.73 o 
  -3  13   9       15.34       78.47     42.97 o 
 -30   0  10      552.94      618.31     96.72 o 
 -28   0  10       49.75       38.89     67.93 o 
 -26   0  10      379.37      502.66     94.07 o 
 -24   0  10     3590.04     3564.93    170.33 o 
 -22   0  10     1785.92     1778.68    133.21 o 
 -20   0  10     5403.91     5336.92    202.40 o 
 -18   0  10     4267.34     4431.23    177.65 o 
 -16   0  10    12585.51    12512.74    315.15 o 
 -14   0  10     9778.15    10239.62    264.27 o 
 -12   0  10       20.24      -29.03     29.03 o 
 -10   0  10     3136.95     3059.68     74.07 o 
  -8   0  10     1412.09     1341.98     54.74 o 
  -6   0  10      231.48      439.53     34.83 o 
  -4   0  10      421.23      641.24     68.94 o 
  -2   0  10      934.24      860.48     56.27 o 
   0   0  10      999.84     1092.77    100.70 o 
   2   0  10     2601.14     2400.40     89.19 o 
   4   0  10       40.54      -20.58     72.73 o 
   6   0  10       41.77       54.17     77.15 o 
   8   0  10      331.36      347.35     93.18 o 
  10   0  10      585.56      429.17     96.84 o 
 -29   1  10      204.23      244.00     90.03 o 
 -27   1  10      193.82      260.98     57.45 o 
 -25   1  10      119.68       57.17     51.25 o 
 -23   1  10      978.52      934.48    110.67 o 
 -21   1  10      648.09      801.68     54.81 o 
 -19   1  10      121.01      211.33     58.82 o 
 -17   1  10      575.29      772.02     91.67 o 
 -15   1  10     2998.85     3001.61    121.09 o 
 -13   1  10      859.88     1002.88     64.50 o 
 -11   1  10     4613.36     4907.16     71.91 o 
  -9   1  10        2.30       -5.59     20.90 o 
  -7   1  10     5676.07     5369.39     69.39 o 
  -5   1  10       80.97       57.64     22.06 o 
  -3   1  10       48.29       72.72     25.72 o 
  -1   1  10     1064.07     1026.53     54.56 o 
   1   1  10      430.01      499.52     47.99 o 
   3   1  10      172.07      233.17     42.90 o 
   5   1  10        3.70        3.12     50.62 o 
   7   1  10       14.44       12.78     54.05 o 
   9   1  10      100.94      121.95     60.48 o 
 -30   2  10       97.96      303.90     64.14 o 
 -28   2  10        2.05      -17.72     47.19 o 
 -26   2  10      518.13      518.15     96.02 o 
 -24   2  10     1616.77     1620.02     91.57 o 
 -22   2  10       31.88      -19.86     33.51 o 
 -20   2  10      972.34      913.62     76.49 o 
 -18   2  10     5285.21     5576.69    140.89 o 
 -16   2  10     1896.98     1873.58     96.88 o 
 -14   2  10       30.42       88.66     37.80 o 
 -12   2  10      289.59      270.43     30.35 o 
 -10   2  10     2463.09     2370.96     50.69 o 
  -8   2  10     4595.21     4368.81     66.42 o 
  -6   2  10     7686.27     7655.61     94.05 o 
  -4   2  10     4995.50     5161.18     74.81 o 
  -2   2  10      479.71      651.93     45.76 o 
   0   2  10       31.03      -20.80     36.71 o 
   2   2  10     1917.65     1895.98     73.93 o 
   4   2  10      967.12      961.26     58.91 o 
   6   2  10        4.70      -38.53     48.88 o 
   8   2  10      116.90       95.20     58.41 o 
  10   2  10       90.67      147.39     66.10 o 
 -29   3  10       16.43       52.69     54.61 o 
 -27   3  10      547.69      625.32     69.95 o 
 -25   3  10      363.53      485.60     65.70 o 
 -23   3  10      216.90      243.71     43.29 o 
 -21   3  10      136.79       84.19     40.54 o 
 -19   3  10      353.98      435.76     63.03 o 
 -17   3  10     8224.01     8142.91    151.39 o 
 -15   3  10     1061.12      909.05     58.16 o 
 -13   3  10      484.30      522.84     35.80 o 
 -11   3  10     5475.08     5126.84     83.37 o 
  -9   3  10      915.54      886.02     41.99 o 
  -7   3  10     3047.86     2831.67     55.70 o 
  -5   3  10     6962.95     6685.91    126.37 o 
  -3   3  10       75.71       78.34     32.22 o 
  -1   3  10      160.13      126.43     34.55 o 
   1   3  10     4544.63     4239.02     98.44 o 
   3   3  10      502.21      609.68     51.72 o 
   5   3  10      203.34      158.06     43.34 o 
   7   3  10      230.59      175.24     64.79 o 
   9   3  10       14.79       10.01    124.62 o 
 -28   4  10      115.36      170.04     53.92 o 
 -26   4  10      191.14      212.19     55.51 o 
 -24   4  10      148.70       91.81     42.94 o 
 -22   4  10     2566.59     2457.70     80.12 o 
 -20   4  10      177.20      181.69     51.11 o 
 -18   4  10     3019.92     2781.59     93.21 o 
 -16   4  10     2507.71     2674.08     87.53 o 
 -14   4  10      579.78      728.45     96.55 o 
 -12   4  10       30.48       41.01     26.27 o 
 -10   4  10       67.68       47.24     25.37 o 
  -8   4  10     3072.75     3038.57     64.60 o 
  -6   4  10      784.93      894.54     48.98 o 
  -4   4  10     1412.05     1539.07     57.16 o 
  -2   4  10      504.76      562.64     43.67 o 
   0   4  10      225.59      210.48     38.80 o 
   2   4  10      346.33      348.53     48.78 o 
   4   4  10        2.46      -46.48     49.32 o 
   6   4  10       87.82       63.07     41.03 o 
   8   4  10       70.91       10.33     41.73 o 
 -29   5  10      519.63      667.95     79.74 o 
 -27   5  10      260.64      300.00     57.92 o 
 -25   5  10     1893.57     1967.64     77.26 o 
 -23   5  10      174.23      196.08     42.71 o 
 -21   5  10       25.01        1.20     42.88 o 
 -19   5  10       55.72       86.93     45.45 o 
 -17   5  10       62.14      109.70     42.45 o 
 -15   5  10     1354.77     1393.85     69.53 o 
 -13   5  10     1595.42     1687.03     70.03 o 
 -11   5  10      255.24      233.11     30.28 o 
  -9   5  10     9611.99     9432.95    150.64 o 
  -7   5  10    12929.36    12618.32    188.64 o 
  -5   5  10     7179.56     7116.90    112.61 o 
  -3   5  10      474.82      496.71     39.50 o 
  -1   5  10     1359.93     1367.59     61.02 o 
   1   5  10     2674.95     2720.28    108.96 o 
   3   5  10     3582.44     3411.04     94.25 o 
   5   5  10      408.29      417.52     66.45 o 
   7   5  10      495.70      555.92     93.92 o 
   9   5  10      216.05      180.43     47.57 o 
 -28   6  10      134.40      197.52     45.78 o 
 -26   6  10      360.19      323.68     96.91 o 
 -24   6  10      609.72      800.34     59.56 o 
 -22   6  10      783.66      840.16     54.74 o 
 -20   6  10      533.55      541.22     58.02 o 
 -18   6  10     7089.39     6960.14    141.21 o 
 -16   6  10     3738.62     3648.15    114.22 o 
 -14   6  10     2444.72     2420.88     80.00 o 
 -12   6  10     1368.58     1504.98    144.47 o 
 -10   6  10       13.70       15.15     32.47 o 
  -8   6  10     2165.84     2222.57     76.58 o 
  -6   6  10     7168.99     7126.33    132.94 o 
  -4   6  10      596.86      716.35     54.96 o 
  -2   6  10        2.35       26.18     36.16 o 
   0   6  10     1087.38     1053.64     59.11 o 
   2   6  10      884.98     1049.83     59.58 o 
   4   6  10        7.33        0.80     40.50 o 
   6   6  10       13.85      -38.58     40.43 o 
   8   6  10       30.24       30.81     43.38 o 
 -27   7  10       84.93      127.80     44.06 o 
 -25   7  10      182.53      238.51     45.53 o 
 -23   7  10       92.01       83.06     51.87 o 
 -21   7  10      252.68      197.28     41.12 o 
 -19   7  10     1797.99     1975.75     88.00 o 
 -17   7  10      406.08      456.81     50.16 o 
 -15   7  10     1723.18     1919.29     76.14 o 
 -13   7  10     3639.05     3698.45     94.93 o 
 -11   7  10        9.25       33.02     49.03 o 
  -9   7  10      619.18      635.52     48.92 o 
  -7   7  10      136.20       97.02     41.12 o 
  -5   7  10     1222.58     1260.12     67.96 o 
  -3   7  10      562.53      569.07     55.93 o 
  -1   7  10      399.34      353.46     48.57 o 
   1   7  10        2.35       32.23     37.65 o 
   3   7  10        1.97      -29.27     59.10 o 
   5   7  10        2.80      -40.86     40.86 o 
   7   7  10        2.33      -48.72     48.72 o 
 -26   8  10      292.47      348.34     66.34 o 
 -24   8  10      386.33      422.23     80.41 o 
 -22   8  10      420.80      361.62     50.90 o 
 -20   8  10      268.48      311.71     43.33 o 
 -18   8  10     1320.09     1254.32     69.91 o 
 -16   8  10     1562.16     1804.02     73.37 o 
 -14   8  10      533.08      679.16     69.75 o 
 -12   8  10     1815.16     1895.68     98.91 o 
 -10   8  10      158.07      113.88     51.39 o 
  -8   8  10      316.61      423.85     56.21 o 
  -6   8  10      244.60      233.99     44.93 o 
  -4   8  10      194.78      116.07     44.69 o 
  -2   8  10      232.20      299.14     51.32 o 
   0   8  10      708.42      692.60     63.41 o 
   2   8  10       80.33       46.88     46.15 o 
   4   8  10       36.52      -39.58     39.58 o 
   6   8  10       59.55      -32.71     53.39 o 
 -25   9  10       67.40       40.55     60.04 o 
 -23   9  10      108.01        1.10     68.67 o 
 -21   9  10      101.63        4.99     44.67 o 
 -19   9  10        8.22      -38.52     38.52 o 
 -17   9  10        3.41      -38.57     54.21 o 
 -15   9  10      577.45      470.83     67.69 o 
 -13   9  10      217.18      164.37     52.85 o 
 -11   9  10       28.24        0.97     48.99 o 
  -9   9  10        3.23      -11.04     46.16 o 
  -7   9  10      314.90      272.77     58.82 o 
  -5   9  10      357.07      380.17     49.65 o 
  -3   9  10       74.67       49.83     33.81 o 
  -1   9  10       36.70      -32.83     72.91 o 
   1   9  10      207.53      117.59     60.49 o 
   3   9  10        0.12        3.85     44.75 o 
   5   9  10        0.02      -52.27     52.27 o 
 -22  10  10      560.86      463.07     67.67 o 
 -20  10  10      193.28      206.34     94.15 o 
 -18  10  10      705.10      643.74     79.28 o 
 -16  10  10     2251.37     2187.12    111.94 o 
 -14  10  10     2242.49     2099.15    108.32 o 
 -12  10  10     1688.96     1630.68     98.50 o 
 -10  10  10       71.55       67.26     54.62 o 
  -8  10  10      593.49      877.38    140.66 o 
  -6  10  10      994.10      910.46     79.83 o 
  -4  10  10       57.60       42.64     39.81 o 
  -2  10  10      133.55       70.93     48.54 o 
   0  10  10     1316.66     1280.61    110.51 o 
   2  10  10      264.30      143.04     50.67 o 
 -21  11  10       25.87      -86.20    148.17 o 
 -19  11  10      154.83      164.83     60.61 o 
 -17  11  10      295.80      226.53     62.64 o 
 -15  11  10      587.82      503.29     88.89 o 
 -13  11  10      401.49      384.70     69.04 o 
 -11  11  10      216.69      200.97     71.97 o 
  -9  11  10     1362.74     1162.98     90.83 o 
  -7  11  10     1328.76     1451.04     97.13 o 
  -5  11  10      412.74      267.49     60.68 o 
  -3  11  10      324.17      366.47     47.36 o 
  -1  11  10       40.00      -60.22     61.88 o 
   1  11  10      347.22      361.23     57.67 o 
 -18  12  10        3.82      -23.63     52.28 o 
 -16  12  10       10.19      -47.57     47.57 o 
 -14  12  10      121.42      -26.63     68.88 o 
 -12  12  10       23.92      -18.79     49.88 o 
 -10  12  10      400.59      330.81     65.34 o 
  -8  12  10      598.37      524.17     72.70 o 
  -6  12  10      699.38      579.71     71.94 o 
  -4  12  10      544.05      497.68    148.42 o 
  -2  12  10      231.69      218.38     46.17 o 
 -15  13  10      441.96      354.80     70.98 o 
 -13  13  10       36.98      -53.86     53.86 o 
 -11  13  10      253.83      157.11    109.16 o 
  -9  13  10      757.60      800.90    112.31 o 
  -7  13  10     1401.62     1142.31    103.54 o 
  -5  13  10      716.63      644.76    286.05 o 
 -29   1  11       11.33       19.06     47.83 o 
 -27   1  11      697.71      737.61     76.41 o 
 -25   1  11      872.58     1062.97     82.89 o 
 -23   1  11      205.80      257.47     59.14 o 
 -21   1  11     3689.69     3603.56    122.06 o 
 -19   1  11     4840.57     4896.52    141.23 o 
 -17   1  11     2585.30     2823.15    103.69 o 
 -15   1  11     4953.11     4856.14    109.85 o 
 -13   1  11     1656.23     1831.05     59.61 o 
 -11   1  11    10877.80    10918.02    124.07 o 
  -9   1  11     4633.02     4705.10     72.61 o 
  -7   1  11      445.48      455.51     30.78 o 
  -5   1  11      445.01      456.79     34.24 o 
  -3   1  11        7.73       -7.73     32.85 o 
  -1   1  11      734.27      710.10     51.78 o 
   1   1  11     2654.34     2606.96     78.69 o 
   3   1  11       96.60       32.47     49.88 o 
   5   1  11      196.10      211.31     57.09 o 
   7   1  11      557.48      713.18     98.99 o 
 -30   2  11      135.14      120.42     50.80 o 
 -28   2  11      161.62      157.83     54.27 o 
 -26   2  11       25.13       78.13    103.60 o 
 -24   2  11        4.34       69.75     88.07 o 
 -22   2  11       17.12       15.96     51.39 o 
 -20   2  11     3545.17     3345.44    116.38 o 
 -18   2  11     1457.93     1561.04     88.00 o 
 -16   2  11      708.72      706.69     56.05 o 
 -14   2  11     1244.09     1377.13     54.84 o 
 -12   2  11     1191.08     1231.25     50.82 o 
 -10   2  11     1654.47     1698.68     49.12 o 
  -8   2  11     2471.16     2657.09     55.89 o 
  -6   2  11     1486.31     1344.58     44.77 o 
  -4   2  11      111.63      111.70     44.24 o 
  -2   2  11     1877.31     1932.14     68.53 o 
   0   2  11     1500.34     1580.60    119.72 o 
   2   2  11       23.08      -23.84     35.25 o 
   4   2  11       16.98      -51.73     51.73 o 
   6   2  11      554.90      633.56     70.28 o 
   8   2  11      241.32      161.46     63.20 o 
 -29   3  11      136.19      104.92     51.70 o 
 -27   3  11      371.48      457.80     98.11 o 
 -25   3  11     1250.59     1250.78     85.86 o 
 -23   3  11     1074.09     1071.26     61.50 o 
 -21   3  11       63.20       87.84     69.32 o 
 -19   3  11       55.47      102.93     47.97 o 
 -17   3  11     3553.19     3634.12    146.48 o 
 -15   3  11      355.21      380.42     46.98 o 
 -13   3  11      318.91      437.30     36.09 o 
 -11   3  11     3463.13     3350.98     70.22 o 
  -9   3  11      721.72      728.42     39.56 o 
  -7   3  11       11.35       34.68     29.87 o 
  -5   3  11     1538.07     1604.51     57.66 o 
  -3   3  11       10.45      -19.27     31.23 o 
  -1   3  11      896.74      972.05     59.90 o 
   1   3  11      971.76      961.74     59.26 o 
   3   3  11      429.66      527.90     51.70 o 
   5   3  11      196.69      182.85     53.42 o 
   7   3  11        6.64        1.45     51.99 o 
 -28   4  11      798.46      950.90     78.54 o 
 -26   4  11     1314.80     1479.41     89.51 o 
 -24   4  11     1333.23     1347.41     67.04 o 
 -22   4  11      894.29      927.01     76.55 o 
 -20   4  11       51.49       57.07     45.37 o 
 -18   4  11      502.79      574.82     56.68 o 
 -16   4  11       16.42       22.32     39.99 o 
 -14   4  11      313.39      362.87     35.04 o 
 -12   4  11      918.35      960.93     46.36 o 
 -10   4  11     3184.60     3150.70     68.12 o 
  -8   4  11     7256.77     7169.47    110.89 o 
  -6   4  11     1583.81     1514.91     59.47 o 
  -4   4  11      622.09      714.77     52.23 o 
  -2   4  11     2273.16     2457.88     86.94 o 
   0   4  11     2637.25     2502.21     80.39 o 
   2   4  11      774.99      815.60     61.41 o 
   4   4  11      228.87      196.19     46.08 o 
   6   4  11      110.26       65.92     66.55 o 
 -29   5  11        0.53       92.15     73.23 o 
 -27   5  11       29.95       54.63     43.79 o 
 -25   5  11      173.79      125.58     41.97 o 
 -23   5  11      108.34      106.43     47.94 o 
 -21   5  11     2060.06     2005.91     85.60 o 
 -19   5  11      179.72      134.47     45.54 o 
 -17   5  11       69.14       77.24     43.19 o 
 -15   5  11     4210.07     3906.99    118.80 o 
 -13   5  11      526.62      555.50     47.67 o 
 -11   5  11      600.64      715.96     54.89 o 
  -9   5  11      976.03     1083.95     62.33 o 
  -7   5  11       86.58       99.05     39.79 o 
  -5   5  11       10.04        8.46     33.28 o 
  -3   5  11      398.67      414.00     42.56 o 
  -1   5  11       63.07      102.38     36.57 o 
   1   5  11        0.29        2.01     40.61 o 
   3   5  11       25.68      -20.30     40.65 o 
   5   5  11       96.91       21.97     41.22 o 
   7   5  11       70.61       50.86     43.06 o 
 -28   6  11      322.02      429.07     52.05 o 
 -26   6  11      712.99      827.20     61.49 o 
 -24   6  11       80.21      121.01     77.21 o 
 -22   6  11      972.93      961.50     63.95 o 
 -20   6  11     2498.47     2302.44     90.77 o 
 -18   6  11      101.09      181.31     44.43 o 
 -16   6  11     3388.60     3129.66     91.98 o 
 -14   6  11      107.24      111.64     38.67 o 
 -12   6  11      369.47      479.17     62.20 o 
 -10   6  11     7641.03     7320.50    133.40 o 
  -8   6  11     1222.68     1227.94     67.63 o 
  -6   6  11      780.03      883.04     58.38 o 
  -4   6  11      845.12      978.88     54.61 o 
  -2   6  11     1169.67     1217.30     60.01 o 
   0   6  11      758.28      704.92     52.44 o 
   2   6  11      115.77       55.99     43.02 o 
   4   6  11      104.94       85.11     43.06 o 
   6   6  11       87.77       97.36     45.70 o 
 -27   7  11      217.84      228.28     47.73 o 
 -25   7  11       57.00      104.33     47.03 o 
 -23   7  11      417.04      369.34     68.57 o 
 -21   7  11      372.08      401.03     55.04 o 
 -19   7  11     3039.19     3034.27     95.67 o 
 -17   7  11     1815.41     2115.13     79.09 o 
 -15   7  11      178.73      178.87     40.52 o 
 -13   7  11     4503.26     4667.15    143.29 o 
 -11   7  11       11.90       27.54     48.54 o 
  -9   7  11     1284.43     1242.10     64.81 o 
  -7   7  11      788.31      798.97     55.90 o 
  -5   7  11      366.19      352.31     48.69 o 
  -3   7  11     1509.54     1491.24     70.99 o 
  -1   7  11     2502.34     2643.40     79.11 o 
   1   7  11        2.05      -34.90     34.90 o 
   3   7  11       27.78      -28.20     45.25 o 
   5   7  11       15.09       -2.80     63.01 o 
 -26   8  11       35.20       -2.11     57.19 o 
 -24   8  11        1.22      -44.78     48.95 o 
 -22   8  11       99.40       30.07     37.05 o 
 -20   8  11        9.95      -38.94     38.94 o 
 -18   8  11     1027.09     1114.33     84.56 o 
 -16   8  11     1655.44     1406.55     94.99 o 
 -14   8  11       74.36       71.59     52.20 o 
 -12   8  11        9.37      -15.26     48.69 o 
 -10   8  11       64.36       30.16     46.43 o 
  -8   8  11      448.73      535.33     51.58 o 
  -6   8  11      678.71      644.19     54.77 o 
  -4   8  11      367.18      409.09     50.36 o 
  -2   8  11        6.93      -42.35     42.35 o 
   0   8  11      162.49      172.58     51.11 o 
   2   8  11       48.41      -29.14     37.17 o 
   4   8  11        7.84      -43.80     43.80 o 
 -25   9  11        8.50      -52.40     55.74 o 
 -23   9  11      475.57      528.77     65.89 o 
 -21   9  11      593.88      639.34     79.66 o 
 -19   9  11     2525.47     2718.04    130.60 o 
 -17   9  11     2963.44     2959.07    125.03 o 
 -15   9  11     1450.38     1227.21     91.59 o 
 -13   9  11      877.85      845.66     81.38 o 
 -11   9  11      321.31      449.25    107.58 o 
  -9   9  11      775.54      880.23     80.79 o 
  -7   9  11     1648.98     1916.63    136.05 o 
  -5   9  11       19.65       -7.47     39.59 o 
  -3   9  11      338.20      417.65     55.12 o 
  -1   9  11      648.22      771.21     67.44 o 
   1   9  11       47.49       -7.21     46.51 o 
   3   9  11      131.94      140.11     52.33 o 
 -22  10  11       15.81      -31.16     70.93 o 
 -20  10  11       89.56       31.35     53.34 o 
 -18  10  11        4.93      -28.14    138.01 o 
 -16  10  11        2.41      -52.79     52.79 o 
 -14  10  11       71.61        5.56     55.33 o 
 -12  10  11      505.37      521.52    127.15 o 
 -10  10  11      212.92      137.96     58.25 o 
  -8  10  11      540.61      521.52     74.49 o 
  -6  10  11      150.68       91.84     53.11 o 
  -4  10  11       34.07      -16.08     54.59 o 
  -2  10  11      142.62      236.43     43.34 o 
   0  10  11      238.28      122.04     52.29 o 
 -21  11  11      116.10        6.37     44.17 o 
 -19  11  11      358.10      227.84     68.94 o 
 -17  11  11     1149.51      975.71     96.72 o 
 -15  11  11      658.78      706.60     79.78 o 
 -13  11  11       30.56      -21.85     53.98 o 
 -11  11  11      635.59      581.04     74.59 o 
  -9  11  11      699.47      742.71    176.96 o 
  -7  11  11      262.19      347.70     64.44 o 
  -5  11  11      523.69      539.55     67.69 o 
  -3  11  11      284.65      360.06     47.66 o 
  -1  11  11      103.68       -2.21     75.61 o 
 -18  12  11      610.75      383.76     73.87 o 
 -16  12  11      164.22       43.41     61.66 o 
 -14  12  11       78.35       13.68     53.31 o 
 -12  12  11      438.75      259.31     73.35 o 
 -10  12  11      497.87      547.89    112.37 o 
  -8  12  11      377.65      379.41     63.33 o 
  -6  12  11      112.17       89.64     54.38 o 
  -4  12  11      359.53      350.26     64.96 o 
 -13  13  11        4.81      -76.01     76.01 o 
 -11  13  11       67.65      -13.23     54.85 o 
  -9  13  11       33.28      -47.71     47.71 o 
 -30   0  12       82.40      166.29     75.13 o 
 -28   0  12      456.25      674.50    104.17 o 
 -26   0  12       24.72        7.70     71.21 o 
 -24   0  12      561.46      699.00    103.92 o 
 -22   0  12     3169.53     3027.93    160.36 o 
 -20   0  12     4204.83     4109.13    181.44 o 
 -18   0  12     4589.51     4434.76    179.29 o 
 -16   0  12     6085.06     5923.54    199.88 o 
 -14   0  12     9526.89    10069.41    268.56 o 
 -12   0  12    12311.43    12112.94    182.23 o 
 -10   0  12     4486.44     4359.35     95.53 o 
  -8   0  12      187.71      268.69     47.25 o 
  -6   0  12      164.25      100.36     56.57 o 
  -4   0  12      199.84       35.27     76.64 o 
  -2   0  12       43.92       55.56     69.82 o 
   0   0  12      281.54      348.99     81.31 o 
   2   0  12       44.53       62.50     74.37 o 
   4   0  12        6.73       42.55     72.98 o 
   6   0  12       79.70      -29.67     75.76 o 
 -31   1  12      233.83      256.18     62.00 o 
 -29   1  12      373.78      380.70     64.90 o 
 -27   1  12        1.36       34.60     52.66 o 
 -25   1  12      554.76      575.90     89.27 o 
 -23   1  12     1482.01     1426.59     89.32 o 
 -21   1  12     1026.15     1049.12     82.57 o 
 -19   1  12     1267.98     1230.93     85.13 o 
 -17   1  12        1.45      -12.62     49.77 o 
 -15   1  12     1668.09     1739.61     76.00 o 
 -13   1  12     1404.13     1401.16     56.50 o 
 -11   1  12     1706.22     1693.96     50.70 o 
  -9   1  12      792.68      842.15     39.96 o 
  -7   1  12       74.24       84.03     28.83 o 
  -5   1  12       49.87       67.09     36.85 o 
  -3   1  12      609.23      724.20     50.87 o 
  -1   1  12       23.94      -36.67     48.12 o 
   1   1  12      579.03      638.64     68.10 o 
   3   1  12       13.22      -42.77     49.41 o 
   5   1  12       67.87      110.75     55.93 o 
   7   1  12       18.94        4.97     60.28 o 
 -30   2  12       32.06        3.76     47.17 o 
 -28   2  12      502.30      595.44     97.22 o 
 -26   2  12      736.64      739.84     93.81 o 
 -24   2  12      108.58      114.35     56.21 o 
 -22   2  12       41.62       27.81     50.90 o 
 -20   2  12      503.35      591.02     70.35 o 
 -18   2  12     4298.50     4405.53    113.35 o 
 -16   2  12     2899.89     2898.17     90.61 o 
 -14   2  12      952.80     1059.45     49.98 o 
 -12   2  12      968.07     1014.35     48.97 o 
 -10   2  12      542.11      562.78     35.23 o 
  -8   2  12      674.67      756.40     36.82 o 
  -6   2  12      736.45      736.60     50.88 o 
  -4   2  12     2335.68     2337.48     71.90 o 
  -2   2  12     2770.14     2771.56    120.45 o 
   0   2  12      592.29      654.35     66.47 o 
   2   2  12      118.52      110.42     64.77 o 
   4   2  12      378.15      448.83     68.08 o 
   6   2  12      411.72      357.91     66.78 o 
 -29   3  12      232.09      326.15     59.91 o 
 -27   3  12      393.25      427.64     99.56 o 
 -25   3  12     1081.29     1187.34     84.23 o 
 -23   3  12      481.67      465.13     66.54 o 
 -21   3  12       20.04        1.68     48.12 o 
 -19   3  12     1209.05     1115.58     70.55 o 
 -17   3  12      709.19      845.40    105.25 o 
 -15   3  12     1578.19     1557.37     56.91 o 
 -13   3  12     1003.17     1034.40     50.71 o 
 -11   3  12     2656.77     2452.54     63.53 o 
  -9   3  12     6006.46     5948.38     99.76 o 
  -7   3  12      386.34      387.97     38.33 o 
  -5   3  12     1036.74     1146.01     55.38 o 
  -3   3  12     4873.44     4949.28    105.77 o 
  -1   3  12      419.80      473.06     47.31 o 
   1   3  12       78.64       78.45     40.88 o 
   3   3  12      788.71      867.02    145.27 o 
   5   3  12      504.79      450.52     80.18 o 
 -30   4  12      173.18      258.07     58.61 o 
 -28   4  12      221.16      323.07     61.38 o 
 -26   4  12       20.70       98.37     54.11 o 
 -24   4  12        0.50        6.97     37.13 o 
 -22   4  12      428.35      499.57     66.78 o 
 -20   4  12      349.81      293.28     51.40 o 
 -18   4  12      858.31      901.45     63.19 o 
 -16   4  12        0.53      -37.43     37.43 o 
 -14   4  12     4422.27     4353.77     84.78 o 
 -12   4  12      645.00      819.80     89.42 o 
 -10   4  12     1358.91     1249.34     64.39 o 
  -8   4  12      763.73      807.75     58.58 o 
  -6   4  12      154.69      159.52     34.79 o 
  -4   4  12      510.53      516.57     49.04 o 
  -2   4  12      615.90      681.06     53.29 o 
   0   4  12      168.32      253.85     67.12 o 
   2   4  12      143.70      103.08     43.81 o 
   4   4  12        6.65      -39.10     39.10 o 
   6   4  12       39.37        3.43     59.86 o 
 -29   5  12      796.23      935.03    179.36 o 
 -27   5  12     1010.87     1172.99     67.94 o 
 -25   5  12      392.44      492.54     52.02 o 
 -23   5  12     1718.96     1904.59     94.10 o 
 -21   5  12      616.38      711.41     61.64 o 
 -19   5  12      229.73      154.31     44.44 o 
 -17   5  12     1072.43     1208.30     70.26 o 
 -15   5  12     1028.33     1042.74     62.70 o 
 -13   5  12      297.49      215.14     41.84 o 
 -11   5  12       31.06       20.47     35.59 o 
  -9   5  12      110.97       78.03     37.90 o 
  -7   5  12     1536.32     1495.01     60.41 o 
  -5   5  12     2305.93     2429.07     71.77 o 
  -3   5  12     1218.12     1305.35     59.60 o 
  -1   5  12      936.20      978.71     85.05 o 
   1   5  12       19.31       -4.03     39.02 o 
   3   5  12      280.17      370.51     52.44 o 
   5   5  12      171.90       21.10     58.63 o 
 -28   6  12      160.66      135.82     63.92 o 
 -26   6  12       23.83       49.86     53.27 o 
 -24   6  12      206.06      231.80     45.41 o 
 -22   6  12      296.54      316.62     61.29 o 
 -20   6  12        5.74       -0.19     40.22 o 
 -18   6  12      242.10      169.62     42.40 o 
 -16   6  12     4858.97     4553.35    108.00 o 
 -14   6  12     1590.18     1580.02     96.40 o 
 -12   6  12       33.43       -8.50     49.53 o 
 -10   6  12     1439.82     1432.33     67.90 o 
  -8   6  12        4.41      -34.59     34.59 o 
  -6   6  12      163.25      209.17     42.87 o 
  -4   6  12     1586.49     1523.60     62.94 o 
  -2   6  12        1.25       23.71     35.43 o 
   0   6  12       51.66       53.78     43.90 o 
   2   6  12       77.52       39.66     52.08 o 
   4   6  12       16.49      -42.55     42.55 o 
 -27   7  12      148.34      159.55     43.75 o 
 -25   7  12       76.99      121.03     41.69 o 
 -23   7  12      403.86      464.99    111.30 o 
 -21   7  12      815.25      739.10     62.34 o 
 -19   7  12     1669.77     1583.09     75.93 o 
 -17   7  12     1688.22     1731.55     74.63 o 
 -15   7  12      691.98      685.11     72.41 o 
 -13   7  12     1980.59     1837.46     99.71 o 
 -11   7  12     9177.00     8859.09    207.84 o 
  -9   7  12     1371.86     1435.27     68.63 o 
  -7   7  12      325.31      358.62     48.48 o 
  -5   7  12      259.25      229.98     45.77 o 
  -3   7  12      105.54      155.90     43.91 o 
  -1   7  12      907.99      817.86     56.45 o 
   1   7  12      225.80      145.64     46.71 o 
   3   7  12        1.35      -37.77     37.77 o 
 -26   8  12      350.59      288.23     54.43 o 
 -24   8  12      708.37      861.28     75.46 o 
 -22   8  12     1222.99     1235.73     99.16 o 
 -20   8  12     1610.24     1598.94     88.17 o 
 -18   8  12     2256.57     2256.87    114.05 o 
 -16   8  12     1069.34     1109.65     85.43 o 
 -14   8  12      837.09      923.13     90.22 o 
 -12   8  12     3813.09     3947.99    137.68 o 
 -10   8  12     2666.95     2598.82    132.26 o 
  -8   8  12      898.97      974.77     64.17 o 
  -6   8  12       58.07       72.10     43.47 o 
  -4   8  12      725.38      791.88     62.33 o 
  -2   8  12      789.18      831.30     60.16 o 
   0   8  12       68.16       72.37     61.49 o 
   2   8  12       77.54       29.46     44.97 o 
 -25   9  12        7.73      -37.77     37.77 o 
 -23   9  12       22.18       71.56     38.78 o 
 -21   9  12       26.74      -52.95     52.95 o 
 -19   9  12       17.29       21.64     59.70 o 
 -17   9  12        0.17      -51.55     51.55 o 
 -15   9  12        2.97      -50.91     50.91 o 
 -13   9  12        9.26      -30.39     53.44 o 
 -11   9  12       84.64      -32.98     85.48 o 
  -9   9  12       22.98      -45.51     59.22 o 
  -7   9  12       29.40       -3.36     69.82 o 
  -5   9  12      186.08      122.24     44.18 o 
  -3   9  12        7.54      -37.21     37.21 o 
  -1   9  12        6.64       13.60     59.36 o 
   1   9  12        9.19      -46.25     46.25 o 
 -22  10  12      260.21       57.78     79.30 o 
 -20  10  12      597.52      546.93     80.14 o 
 -18  10  12      527.66      357.48     70.30 o 
 -16  10  12      512.75      468.75    111.36 o 
 -14  10  12      483.40      512.30     74.50 o 
 -12  10  12      699.85      788.77     84.15 o 
 -10  10  12     1373.54     1397.18     98.12 o 
  -8  10  12      397.70      546.48     72.72 o 
  -6  10  12       20.98       81.42     51.50 o 
  -4  10  12       33.85       15.28     40.98 o 
  -2  10  12        8.27      -13.04     36.91 o 
 -21  11  12      393.40      336.16     79.29 o 
 -19  11  12       41.92      -55.18     55.18 o 
 -17  11  12      167.37       88.12     60.90 o 
 -15  11  12      241.05      245.85     67.71 o 
 -13  11  12      187.26      207.25     65.06 o 
 -11  11  12      395.09      342.19     72.05 o 
  -9  11  12       19.74      -48.03     48.03 o 
  -7  11  12      341.51      310.87     65.10 o 
  -5  11  12      321.64      311.69    106.69 o 
  -3  11  12       48.34       30.53     69.02 o 
 -16  12  12       52.90      -52.08     52.08 o 
 -14  12  12       35.04      -55.50     55.50 o 
 -12  12  12       14.76      -48.86     48.86 o 
 -10  12  12      262.58       92.51     96.91 o 
  -8  12  12       58.99       39.89     52.73 o 
 -31   1  13      142.39      301.90     61.96 o 
 -29   1  13      460.48      598.44     89.77 o 
 -27   1  13      133.94      127.23     55.55 o 
 -25   1  13       28.86       62.74     53.25 o 
 -23   1  13      295.52      423.90    118.75 o 
 -21   1  13     2053.40     2137.82    115.41 o 
 -19   1  13     5451.73     5308.94    141.02 o 
 -17   1  13     1463.59     1480.57    104.80 o 
 -15   1  13     2737.28     2811.39     85.93 o 
 -13   1  13     2701.06     2676.09     61.32 o 
 -11   1  13     2838.03     2734.22     69.60 o 
  -9   1  13     2146.66     2172.38     60.84 o 
  -7   1  13      807.93      833.01     54.20 o 
  -5   1  13      304.22      386.65     44.29 o 
  -3   1  13      796.73      939.59     71.85 o 
  -1   1  13       26.41       11.97     47.68 o 
   1   1  13        4.02      -14.28     48.42 o 
   3   1  13        4.63       22.32     53.37 o 
   5   1  13       60.25       11.32     59.16 o 
 -30   2  13      395.08      497.89     75.25 o 
 -28   2  13       96.16       89.84     52.27 o 
 -26   2  13      407.99      492.69     69.22 o 
 -24   2  13      148.81      184.03     59.07 o 
 -22   2  13      128.48      112.13     55.08 o 
 -20   2  13     1362.25     1384.69     85.47 o 
 -18   2  13     1084.33     1202.51     70.79 o 
 -16   2  13       10.06        5.85     33.75 o 
 -14   2  13     1636.38     1557.58     58.85 o 
 -12   2  13     1040.13     1093.79     47.75 o 
 -10   2  13      673.22      719.78     44.15 o 
  -8   2  13       72.63      109.19     39.25 o 
  -6   2  13        5.74      -17.21     35.40 o 
  -4   2  13     1171.81     1114.78     59.09 o 
  -2   2  13      165.32      180.37     40.55 o 
   0   2  13       47.88       24.00     52.38 o 
   2   2  13      165.15      203.71     57.48 o 
   4   2  13       75.67        9.06     53.73 o 
 -29   3  13       78.29      224.86     78.28 o 
 -27   3  13      453.56      554.80    108.08 o 
 -25   3  13      380.14      486.46     68.01 o 
 -23   3  13      272.66      307.29     61.32 o 
 -21   3  13     3352.78     3372.23    115.03 o 
 -19   3  13      189.56      181.52     49.27 o 
 -17   3  13      210.03      224.69     48.36 o 
 -15   3  13     1747.68     1841.17     62.12 o 
 -13   3  13     1034.65     1012.11     49.48 o 
 -11   3  13       68.19       81.23     34.12 o 
  -9   3  13     4851.73     4548.07     88.98 o 
  -7   3  13      884.19      862.95     54.71 o 
  -5   3  13      294.03      342.82     61.52 o 
  -3   3  13      711.28      784.43     54.70 o 
  -1   3  13      328.16      413.61     48.34 o 
   1   3  13      202.52      194.94     62.36 o 
   3   3  13      730.08      623.19    105.49 o 
 -30   4  13      449.55      558.41     72.04 o 
 -28   4  13      800.83      851.03     80.89 o 
 -26   4  13     1493.00     1459.26     90.48 o 
 -24   4  13     1470.87     1686.27     91.70 o 
 -22   4  13     1433.87     1431.98     76.15 o 
 -20   4  13     3286.66     3353.68    102.11 o 
 -18   4  13      535.22      595.80     58.98 o 
 -16   4  13       37.18       57.00     41.46 o 
 -14   4  13      231.30      310.56     36.88 o 
 -12   4  13       31.65       59.80     37.43 o 
 -10   4  13     1697.04     1757.53     70.17 o 
  -8   4  13     1850.22     1918.35     64.31 o 
  -6   4  13     2418.69     2419.86     70.75 o 
  -4   4  13     1806.16     1839.27     70.84 o 
  -2   4  13      548.65      686.09     70.65 o 
   0   4  13     1096.16     1222.77     72.78 o 
   2   4  13     1088.52     1054.70     66.03 o 
   4   4  13      528.21      318.84     68.12 o 
 -29   5  13       32.23       60.71    113.26 o 
 -27   5  13       13.22        6.78     39.08 o 
 -25   5  13      269.50      302.75     45.92 o 
 -23   5  13      143.58       18.50     87.75 o 
 -21   5  13      375.10      269.39     50.79 o 
 -19   5  13      738.49      838.66     61.48 o 
 -17   5  13     2049.50     1940.29     78.11 o 
 -15   5  13      270.22      316.54     49.85 o 
 -13   5  13     3648.16     3605.32     92.41 o 
 -11   5  13      179.01      183.14     40.18 o 
  -9   5  13       92.71       81.68     38.81 o 
  -7   5  13     2592.66     2562.56     72.39 o 
  -5   5  13        2.18      -18.47     32.60 o 
  -3   5  13      142.87      250.68     46.10 o 
  -1   5  13      375.56      460.48     49.66 o 
   1   5  13      259.79      122.61     54.31 o 
   3   5  13       79.07       18.18     76.63 o 
 -28   6  13      294.63      292.66     47.94 o 
 -26   6  13      220.60      282.48     47.70 o 
 -24   6  13      225.80      178.01     83.98 o 
 -22   6  13      934.40      959.35     98.87 o 
 -20   6  13      669.33      735.11     60.76 o 
 -18   6  13     2381.32     2296.93     83.00 o 
 -16   6  13       54.18      114.74     62.94 o 
 -14   6  13       19.04      -44.64     44.64 o 
 -12   6  13     3544.02     3566.25    179.67 o 
 -10   6  13       31.60       54.22     43.81 o 
  -8   6  13      108.03       89.20     40.69 o 
  -6   6  13      462.61      584.86     60.98 o 
  -4   6  13      269.61      342.60     43.49 o 
  -2   6  13      660.34      723.89     56.09 o 
   0   6  13       90.24      137.04     39.49 o 
   2   6  13        2.02      -26.18     43.62 o 
 -27   7  13      297.35      397.16     55.43 o 
 -25   7  13      330.25      320.06     77.84 o 
 -23   7  13       38.01      -24.14     41.99 o 
 -21   7  13      164.66       66.41     44.67 o 
 -19   7  13      844.54      898.54    130.24 o 
 -17   7  13      592.35      650.42     75.66 o 
 -15   7  13      303.38      326.70     64.61 o 
 -13   7  13     1079.03     1165.74     90.12 o 
 -11   7  13     3417.51     3296.26    166.23 o 
  -9   7  13      277.33      309.23     50.92 o 
  -7   7  13        3.40      -10.15     38.98 o 
  -5   7  13      652.09      666.81     57.96 o 
  -3   7  13       33.42       44.04     34.71 o 
  -1   7  13      162.98      189.43     41.32 o 
   1   7  13      165.01      182.42     51.18 o 
 -26   8  13        3.31      -38.23     38.23 o 
 -24   8  13       49.82      -29.38     48.88 o 
 -22   8  13       53.87       13.04     89.27 o 
 -20   8  13       52.12      -45.23     72.85 o 
 -18   8  13        1.02      -55.10     55.10 o 
 -16   8  13      979.87      918.25     85.25 o 
 -14   8  13     1228.07     1221.83    108.46 o 
 -12   8  13      260.66      144.64     59.43 o 
 -10   8  13      572.02      575.08     71.34 o 
  -8   8  13        1.62       25.63     39.15 o 
  -6   8  13       32.00      -36.63     36.63 o 
  -4   8  13      494.02      577.10     56.65 o 
  -2   8  13       80.90       69.67     39.42 o 
   0   8  13       29.91        3.91     81.06 o 
 -25   9  13        3.88      -51.99     72.53 o 
 -23   9  13       43.40      -67.93     71.21 o 
 -21   9  13      532.37      393.47     85.04 o 
 -19   9  13      711.08      853.37    227.21 o 
 -17   9  13     1719.23     1708.71    107.98 o 
 -15   9  13     1807.85     1920.98    109.78 o 
 -13   9  13     2082.70     2159.71    113.33 o 
 -11   9  13     1992.71     2161.73    113.37 o 
  -9   9  13      141.74       98.64     57.99 o 
  -7   9  13      169.02      157.58     58.40 o 
  -5   9  13      233.36      201.15     44.58 o 
  -3   9  13       90.63       91.29     42.63 o 
  -1   9  13       22.09       88.60     60.83 o 
 -22  10  13       82.86       -2.36    121.02 o 
 -20  10  13       16.86      -60.73     60.73 o 
 -18  10  13      128.51       10.78     57.76 o 
 -16  10  13       44.85      -30.41     52.76 o 
 -14  10  13        7.27      -52.36     52.36 o 
 -12  10  13      170.17      109.35     61.19 o 
 -10  10  13        0.80      -35.27     81.19 o 
  -8  10  13      112.10      126.44     60.00 o 
  -6  10  13      280.13      243.25     60.61 o 
  -4  10  13        1.69       -2.75     38.16 o 
 -19  11  13      274.98      216.50     70.62 o 
 -17  11  13      252.14       76.07     66.67 o 
 -15  11  13      156.18       90.22     65.46 o 
 -13  11  13      444.39      455.65     74.53 o 
 -11  11  13      436.99      375.36     70.90 o 
  -9  11  13      263.01      140.69     60.75 o 
  -7  11  13      204.46      244.88     61.80 o 
 -30   0  14      650.47      671.85    108.59 o 
 -28   0  14       13.96       94.82     78.79 o 
 -26   0  14     1473.80     1459.61    130.68 o 
 -24   0  14      312.10      397.86     93.94 o 
 -22   0  14     2131.23     2454.06    148.49 o 
 -20   0  14      446.43      684.85    101.52 o 
 -18   0  14       46.70      -36.49     69.19 o 
 -16   0  14      626.25      722.36     95.58 o 
 -14   0  14     5220.68     4787.59    122.62 o 
 -12   0  14     4779.36     4646.58    120.72 o 
 -10   0  14     3704.48     3692.37    107.46 o 
  -8   0  14     1720.23     1841.22     81.09 o 
  -6   0  14      307.68      366.42     81.69 o 
  -4   0  14      506.29      628.79     94.45 o 
  -2   0  14       84.49       58.71     75.38 o 
   0   0  14      219.70      140.66     78.79 o 
   2   0  14       75.51       31.94     78.41 o 
 -31   1  14       43.16       48.40     53.21 o 
 -29   1  14        3.22       40.21     50.54 o 
 -27   1  14       39.58       32.04     51.51 o 
 -25   1  14      481.54      510.18     70.70 o 
 -23   1  14      656.26      720.17     75.28 o 
 -21   1  14     1459.32     1357.66     85.03 o 
 -19   1  14       10.86      -13.31     48.87 o 
 -17   1  14      171.76      191.22     56.03 o 
 -15   1  14      421.88      475.09     49.27 o 
 -13   1  14      169.75      189.58     33.41 o 
 -11   1  14      325.96      338.42     37.17 o 
  -9   1  14      155.12      138.96     39.36 o 
  -7   1  14      171.93      176.16     39.70 o 
  -5   1  14       27.22      -14.66     47.86 o 
  -3   1  14      193.02      201.20     56.87 o 
  -1   1  14       27.60       32.62     48.84 o 
   1   1  14       84.60       -0.07     62.75 o 
   3   1  14       68.56      -15.62     56.95 o 
 -30   2  14      137.45      163.50     55.10 o 
 -28   2  14      974.51     1114.55     84.06 o 
 -26   2  14     1444.84     1637.73     94.43 o 
 -24   2  14     1168.52     1231.78     85.58 o 
 -22   2  14     2235.93     2035.94     97.81 o 
 -20   2  14      268.68      328.44     59.75 o 
 -18   2  14     1000.92     1045.04     66.81 o 
 -16   2  14     2913.56     2760.76     72.61 o 
 -14   2  14     2111.00     2051.82     64.50 o 
 -12   2  14     3001.13     3115.20     69.52 o 
 -10   2  14     1515.32     1611.71     65.53 o 
  -8   2  14      223.54      311.68     43.49 o 
  -6   2  14      362.08      450.00     46.95 o 
  -4   2  14      729.98      690.69     82.26 o 
  -2   2  14      495.86      468.92     64.94 o 
   0   2  14      119.55      126.21     55.44 o 
   2   2  14       48.82       14.35     56.26 o 
 -29   3  14      353.93      374.49    109.28 o 
 -27   3  14      783.71      836.83     80.39 o 
 -25   3  14      906.39     1141.23     85.82 o 
 -23   3  14     1425.97     1479.45     88.73 o 
 -21   3  14     3092.69     3126.12    101.90 o 
 -19   3  14      616.90      577.09     57.25 o 
 -17   3  14      402.98      453.59     60.75 o 
 -15   3  14     1564.29     1498.08     61.23 o 
 -13   3  14     1021.50     1196.65     65.04 o 
 -11   3  14     1656.87     1635.09     60.33 o 
  -9   3  14      905.04      949.13     56.71 o 
  -7   3  14      651.34      735.81     53.34 o 
  -5   3  14     1103.57     1172.54     62.04 o 
  -3   3  14      956.35      956.80     60.22 o 
  -1   3  14      390.12      671.47    105.94 o 
   1   3  14      137.74       86.62     56.35 o 
 -30   4  14       78.18      194.49     77.46 o 
 -28   4  14       43.55       49.16     48.18 o 
 -26   4  14       36.56      -16.31     45.81 o 
 -24   4  14       81.52       88.04     81.50 o 
 -22   4  14      347.63      283.33     55.33 o 
 -20   4  14      924.50      868.06     65.08 o 
 -18   4  14      532.83      569.62     55.30 o 
 -16   4  14     1019.92      940.61     60.66 o 
 -14   4  14      339.64      378.93     52.20 o 
 -12   4  14      902.80      929.42     63.51 o 
 -10   4  14      759.85      826.11     48.57 o 
  -8   4  14      688.61      695.66     65.46 o 
  -6   4  14      682.25      702.53     55.22 o 
  -4   4  14      109.95      116.00     42.43 o 
  -2   4  14      386.15      416.85     49.62 o 
   0   4  14      193.37      242.95     59.93 o 
   2   4  14       17.65       31.58     56.13 o 
 -29   5  14      526.92      743.08     78.38 o 
 -27   5  14      597.47      607.43     55.19 o 
 -25   5  14      496.13      580.42     70.01 o 
 -23   5  14     1300.20     1421.36     78.32 o 
 -21   5  14     2171.30     2220.75     87.70 o 
 -19   5  14      339.18      325.90     50.09 o 
 -17   5  14       16.81      -48.46     50.40 o 
 -15   5  14      434.53      448.77    110.73 o 
 -13   5  14      184.35      260.14     49.79 o 
 -11   5  14     1370.31     1363.24     67.97 o 
  -9   5  14      486.61      451.87     49.79 o 
  -7   5  14        5.65       -1.83     36.75 o 
  -5   5  14      684.00      772.26     57.67 o 
  -3   5  14      347.16      416.03     50.23 o 
  -1   5  14      406.76      632.91     54.62 o 
   1   5  14       78.35       89.03     61.21 o 
 -28   6  14      140.48      176.82     53.82 o 
 -26   6  14      338.67      350.95     62.57 o 
 -24   6  14       11.32       36.90     45.95 o 
 -22   6  14      119.74      105.81     69.80 o 
 -20   6  14      145.15      184.95     46.19 o 
 -18   6  14       57.50      -50.04     50.04 o 
 -16   6  14      197.81      161.96     59.93 o 
 -14   6  14     2987.83     2774.85    119.37 o 
 -12   6  14      808.73      900.43     79.29 o 
 -10   6  14       84.62      133.29     41.39 o 
  -8   6  14      614.23      616.82    100.66 o 
  -6   6  14      200.25      254.47     46.21 o 
  -4   6  14        8.32      -15.12     39.60 o 
  -2   6  14      323.09      433.26     49.23 o 
   0   6  14        3.53       -3.50     37.75 o 
 -27   7  14        9.11       33.26     37.86 o 
 -25   7  14       78.70      -36.22     68.71 o 
 -23   7  14      218.21      205.95     86.79 o 
 -21   7  14      772.93      845.60    225.89 o 
 -19   7  14      721.16      576.13    185.99 o 
 -17   7  14      674.59      703.12     80.79 o 
 -15   7  14      424.56      420.52     68.59 o 
 -13   7  14     1606.99     1337.61     95.27 o 
 -11   7  14     3084.39     3018.97    214.02 o 
  -9   7  14      964.93      870.34     83.21 o 
  -7   7  14     1267.34     1261.37     72.27 o 
  -5   7  14      409.48      467.88     63.19 o 
  -3   7  14      376.35      400.68     50.37 o 
  -1   7  14      139.99      207.46     87.43 o 
 -26   8  14        4.64      -35.14    111.92 o 
 -24   8  14      143.85       88.70     98.20 o 
 -22   8  14      933.50      927.00    141.10 o 
 -20   8  14     2007.78     1855.71    113.33 o 
 -18   8  14      617.97      483.04     77.07 o 
 -16   8  14     1253.26     1146.58     90.88 o 
 -14   8  14     1807.68     1773.78    154.11 o 
 -12   8  14     1754.24     1699.15    106.31 o 
 -10   8  14     2048.35     2027.81    110.54 o 
  -8   8  14      223.78      257.41    108.65 o 
  -6   8  14      388.05      312.90     75.86 o 
  -4   8  14      664.78      772.07     83.14 o 
  -2   8  14      135.33      170.14     89.84 o 
 -21   9  14        3.59      -55.81     55.81 o 
 -19   9  14       87.30       -6.37     73.30 o 
 -17   9  14       16.59      -50.83     50.83 o 
 -15   9  14       24.25       28.78     56.97 o 
 -13   9  14        8.03      -38.43     53.46 o 
 -11   9  14       79.51       31.64     61.49 o 
  -9   9  14       56.29        3.11     51.17 o 
  -7   9  14       62.58       28.91     55.35 o 
  -5   9  14       33.71       -3.51     39.73 o 
 -22  10  14      154.61        4.04     75.76 o 
 -20  10  14      488.66      307.93     97.73 o 
 -18  10  14      146.75      -62.37     83.65 o 
 -16  10  14      377.85      363.91     73.89 o 
 -14  10  14      756.97      793.07     87.54 o 
 -12  10  14      407.87      283.02     68.54 o 
 -10  10  14      132.86       95.76     52.44 o 
  -8  10  14      453.45      457.93     88.32 o 
  -6  10  14      457.40      416.69     70.80 o 
 -17  11  14       24.64      -54.01     54.01 o 
 -15  11  14       39.29      -52.41     52.41 o 
 -13  11  14      178.15      203.55     66.25 o 
 -11  11  14      108.70       74.83     60.78 o 
 -29   1  15      355.16      605.42     81.95 o 
 -27   1  15       83.48       92.80     82.07 o 
 -25   1  15     1269.84     1264.36     87.99 o 
 -23   1  15      803.23      993.39     81.95 o 
 -21   1  15       83.27      105.56     55.48 o 
 -19   1  15     1480.56     1445.26     85.13 o 
 -17   1  15     2372.96     2408.40     96.07 o 
 -15   1  15     3095.82     3072.33     66.92 o 
 -13   1  15     4441.85     4538.86     85.35 o 
 -11   1  15      935.98      978.92     80.35 o 
  -9   1  15      649.32      720.62     52.65 o 
  -7   1  15     1524.24     1503.41     82.57 o 
  -5   1  15      515.51      451.34     63.33 o 
  -3   1  15      416.36      485.27     70.96 o 
  -1   1  15        4.90      -45.38     51.82 o 
 -30   2  15       52.18       14.97     51.58 o 
 -28   2  15      271.39      350.67     86.05 o 
 -26   2  15       93.90       98.41     68.62 o 
 -24   2  15     1583.04     1495.46    106.82 o 
 -22   2  15     1396.58     1396.24    155.12 o 
 -20   2  15       35.73      -47.09     47.09 o 
 -18   2  15      939.28      951.50     64.65 o 
 -16   2  15     1282.05     1241.15     75.48 o 
 -14   2  15      711.76      770.80     78.27 o 
 -12   2  15     1497.20     1588.21     64.75 o 
 -10   2  15      474.66      541.60     50.21 o 
  -8   2  15      106.74      141.16     39.88 o 
  -6   2  15      563.18      550.38     89.77 o 
  -4   2  15       93.33       98.95    101.26 o 
  -2   2  15      205.22      289.57     60.54 o 
   0   2  15       82.95      107.14     64.96 o 
 -29   3  15       28.66      -24.69     47.20 o 
 -27   3  15       42.22      104.73     55.42 o 
 -25   3  15      616.74      566.89     71.84 o 
 -23   3  15      134.51       73.61     54.80 o 
 -21   3  15        9.29      -38.79     42.54 o 
 -19   3  15      431.41      329.87     51.10 o 
 -17   3  15      710.80      630.28     61.00 o 
 -15   3  15        7.63      -24.35     37.45 o 
 -13   3  15      293.95      279.91     46.08 o 
 -11   3  15        9.70       16.70     45.57 o 
  -9   3  15       55.61       64.19     38.71 o 
  -7   3  15     1124.26      962.50     60.24 o 
  -5   3  15      972.34     1039.64     61.21 o 
  -3   3  15       66.90        5.48     51.64 o 
  -1   3  15       41.05      136.01     58.49 o 
 -28   4  15      201.90      320.52    116.92 o 
 -26   4  15      792.54      942.55     81.00 o 
 -24   4  15     1981.22     2028.83     97.62 o 
 -22   4  15      974.83     1036.25     75.29 o 
 -20   4  15      410.68      390.61     53.62 o 
 -18   4  15     1864.86     1837.54     78.31 o 
 -16   4  15     1215.23     1217.29     86.22 o 
 -14   4  15       31.59      -29.56     35.24 o 
 -12   4  15       89.44       55.89     45.17 o 
 -10   4  15      773.86      695.46     54.14 o 
  -8   4  15      376.28      428.76     50.73 o 
  -6   4  15     1190.37     1281.35     66.32 o 
  -4   4  15      103.16      124.35     42.88 o 
  -2   4  15       11.14       11.00     51.37 o 
 -29   5  15       29.11       50.49     65.34 o 
 -27   5  15       58.23       91.89     50.60 o 
 -25   5  15        0.66      -34.16     44.71 o 
 -23   5  15      173.54      238.80     86.19 o 
 -21   5  15        2.13      -39.37     39.37 o 
 -19   5  15      187.41      115.28    108.21 o 
 -17   5  15      116.22       67.22    116.48 o 
 -15   5  15      427.27      286.62     63.36 o 
 -13   5  15      175.86       91.56     40.56 o 
 -11   5  15        0.80      -19.09     52.71 o 
  -9   5  15      593.55      597.25     53.53 o 
  -7   5  15        2.74      -30.00     37.87 o 
  -5   5  15      278.77      332.25     49.50 o 
  -3   5  15        5.99      -19.42     50.63 o 
  -1   5  15      187.98      173.64     61.56 o 
 -28   6  15      385.45      531.13     57.08 o 
 -26   6  15      352.43      359.34     59.55 o 
 -24   6  15      517.77      494.40     94.65 o 
 -22   6  15      749.38      769.87    112.67 o 
 -20   6  15      886.34      757.75    193.44 o 
 -18   6  15      205.02       73.78     77.21 o 
 -16   6  15     1433.30     1364.45     97.25 o 
 -14   6  15     1748.84     1830.58    183.21 o 
 -12   6  15       10.05      -46.80     46.80 o 
 -10   6  15      871.78      874.36     60.86 o 
  -8   6  15      275.94      299.12     54.68 o 
  -6   6  15       35.96       45.95     41.30 o 
  -4   6  15      806.39      782.09     60.23 o 
  -2   6  15       65.79      146.95     42.45 o 
 -25   7  15      392.83      356.20    141.54 o 
 -23   7  15      393.42      218.56    144.45 o 
 -21   7  15      533.92      541.66    110.73 o 
 -19   7  15        4.68      -57.77     57.77 o 
 -17   7  15      709.51      687.79     83.79 o 
 -15   7  15      351.95      304.79     69.26 o 
 -13   7  15      149.35      189.30     59.71 o 
 -11   7  15      754.88      847.43    148.99 o 
  -9   7  15      653.06      681.94     69.73 o 
  -7   7  15      856.21      935.12     76.83 o 
  -5   7  15      555.59      682.78     70.68 o 
  -3   7  15       61.36       74.99     45.88 o 
 -24   8  15       86.34     -137.73    154.23 o 
 -22   8  15      280.79       60.09    144.70 o 
 -20   8  15      226.10      177.55     91.16 o 
 -18   8  15       19.02      -53.53     53.53 o 
 -16   8  15       83.65       24.67     56.13 o 
 -14   8  15      953.53      898.30    104.36 o 
 -12   8  15      420.39      238.25     64.13 o 
 -10   8  15       53.87       62.85     74.24 o 
  -8   8  15      572.15      686.78    134.26 o 
  -6   8  15       10.89      -10.16     45.27 o 
 -23   9  15      556.78      418.50    144.95 o 
 -21   9  15      355.98      133.70    138.76 o 
 -19   9  15       18.38      -49.89     49.89 o 
 -17   9  15      549.78      462.45     77.62 o 
 -15   9  15     2755.65     2865.17    131.32 o 
 -13   9  15     1131.09     1100.55    193.18 o 
 -11   9  15     1036.73      744.06    157.77 o 
  -9   9  15      679.93      564.45    178.47 o 
  -7   9  15      399.40      363.02     69.61 o 
 -20  10  15      206.19       51.87    189.46 o 
 -18  10  15        8.26      -57.87     57.87 o 
 -16  10  15      463.52      284.55     72.09 o 
 -14  10  15      244.44      205.16     69.11 o 
 -12  10  15       53.43       22.74     59.34 o 
 -10  10  15       48.39      -49.71     49.71 o 
 -30   0  16      108.16      160.23     83.59 o 
 -28   0  16      156.60      172.73     85.86 o 
 -26   0  16      258.22      388.51     96.72 o 
 -24   0  16      561.33      399.88     97.98 o 
 -22   0  16      217.62      246.59     84.47 o 
 -20   0  16     1380.50     1478.55    121.34 o 
 -18   0  16       31.45        6.06     69.32 o 
 -16   0  16      360.09      431.92     70.08 o 
 -14   0  16     1405.14     1408.44     79.44 o 
 -12   0  16      315.46      396.47     54.53 o 
 -10   0  16     1315.41     1270.47    111.36 o 
  -8   0  16     2609.85     2772.12    149.75 o 
  -6   0  16     1273.53     2776.67    152.53 o 
  -4   0  16       42.86       42.05     71.21 o 
  -2   0  16       57.26      -57.96     78.66 o 
 -29   1  16       35.75       76.13     54.08 o 
 -27   1  16      126.69       63.94     78.41 o 
 -25   1  16      219.49      246.61     63.70 o 
 -23   1  16       48.69       63.91     56.87 o 
 -21   1  16       70.02      -13.26     50.44 o 
 -19   1  16      825.50      745.99     86.49 o 
 -17   1  16        2.32      -33.10     35.59 o 
 -15   1  16       63.52       42.75     31.52 o 
 -13   1  16      371.09      372.55     58.56 o 
 -11   1  16        3.01      -35.18     35.18 o 
  -9   1  16       32.29       33.86     47.65 o 
  -7   1  16      584.45      558.40     68.07 o 
  -5   1  16        0.41      -13.28     63.32 o 
  -3   1  16       11.80       62.05     52.75 o 
 -30   2  16        5.33      -11.93     51.46 o 
 -28   2  16      317.91      397.70     67.43 o 
 -26   2  16     2167.72     2112.18    104.96 o 
 -24   2  16      999.39     1018.93     83.02 o 
 -22   2  16      194.11      203.46     58.55 o 
 -20   2  16     1945.45     1868.43     92.12 o 
 -18   2  16     1258.67     1340.33     57.22 o 
 -16   2  16      802.02      813.48     59.39 o 
 -14   2  16      575.08      600.82     51.13 o 
 -12   2  16      260.22      312.06     46.16 o 
 -10   2  16     1188.55     1246.78     64.20 o 
  -8   2  16      954.08     1018.90     86.05 o 
  -6   2  16      179.59      307.20     58.77 o 
  -4   2  16       42.60      127.30     53.66 o 
  -2   2  16       21.67       32.63     75.13 o 
 -29   3  16       63.91      114.10     52.49 o 
 -27   3  16     1068.05     1090.46    113.38 o 
 -25   3  16     1142.91     1143.27     83.01 o 
 -23   3  16      331.78      362.91    116.48 o 
 -21   3  16      635.43      715.22    109.24 o 
 -19   3  16     2466.59     2364.98     87.94 o 
 -17   3  16     1745.02     1818.04    103.43 o 
 -15   3  16       82.73       22.62     72.06 o 
 -13   3  16      244.46      251.66     70.20 o 
 -11   3  16      106.43       71.72     40.00 o 
  -9   3  16      499.05      579.96     53.75 o 
  -7   3  16      626.58      651.42     77.88 o 
  -5   3  16       25.71        5.03     49.32 o 
  -3   3  16       84.32      177.60     57.86 o 
 -28   4  16       30.65      107.45     54.93 o 
 -26   4  16      124.10      116.12     53.79 o 
 -24   4  16       21.12      -22.33     43.90 o 
 -22   4  16      338.04      230.26     70.70 o 
 -20   4  16      348.75      389.24     53.36 o 
 -18   4  16      208.05      107.41    119.76 o 
 -16   4  16        3.01      -56.44     56.44 o 
 -14   4  16      372.74      327.49     47.01 o 
 -12   4  16       19.31        6.41     44.27 o 
 -10   4  16       20.25       -4.71     37.53 o 
  -8   4  16      643.32      508.01     89.38 o 
  -6   4  16       73.31       88.29     46.03 o 
  -4   4  16      168.63      103.55     54.32 o 
 -27   5  16      619.99      594.68     69.11 o 
 -25   5  16     1618.66     1894.40    161.05 o 
 -23   5  16      624.61      579.65    121.67 o 
 -21   5  16     1078.80     1016.56    127.40 o 
 -19   5  16      783.12      813.30     85.79 o 
 -17   5  16     1437.91     1450.45     99.52 o 
 -15   5  16     1584.16     1490.01    116.42 o 
 -13   5  16      126.50       81.96    142.80 o 
 -11   5  16       81.33      100.98     48.84 o 
  -9   5  16       53.36       19.79     39.45 o 
  -7   5  16       19.68      -41.01     41.01 o 
  -5   5  16       48.38       70.87     40.31 o 
 -26   6  16      195.39       16.45     78.98 o 
 -24   6  16      572.23      377.39    138.95 o 
 -22   6  16      247.42      158.18    142.24 o 
 -20   6  16        5.48      -52.00     52.00 o 
 -18   6  16      246.64      171.54     63.84 o 
 -16   6  16       60.37       12.66     55.97 o 
 -14   6  16      244.25       87.82     60.29 o 
 -12   6  16      811.23      693.36     78.00 o 
 -10   6  16      696.56      703.76     75.38 o 
  -8   6  16      809.32      965.00     77.36 o 
  -6   6  16      434.95      491.75     91.80 o 
 -25   7  16       21.98      -76.01     76.01 o 
 -23   7  16      114.97      -27.78    145.08 o 
 -21   7  16       47.48      -30.30     71.21 o 
 -19   7  16      220.50      131.61     65.96 o 
 -17   7  16      243.57      116.56     61.66 o 
 -15   7  16      446.91      383.48     69.00 o 
 -13   7  16       14.36      -62.63     62.63 o 
 -11   7  16      303.24      251.25     65.67 o 
  -9   7  16      808.22      900.15    102.84 o 
  -7   7  16        9.02       -8.56     74.94 o 
 -24   8  16      104.71     -102.78    134.98 o 
 -22   8  16       37.78      -59.80     59.80 o 
 -20   8  16      214.33       36.96    101.39 o 
 -18   8  16      628.17      575.48    105.30 o 
 -16   8  16      515.32      547.34     77.69 o 
 -14   8  16      180.14      166.24     64.34 o 
 -12   8  16      573.61      586.94     79.30 o 
 -10   8  16      523.92      554.70     81.69 o 
  -8   8  16      518.97      514.83     66.67 o 
 -21   9  16        6.00      -57.46    106.00 o 
 -19   9  16        9.79      -82.44     85.10 o 
 -17   9  16      194.13       20.68     70.71 o 
 -15   9  16      171.94      -29.37     56.03 o 
 -13   9  16        6.97      -51.54     51.54 o 
 -11   9  16       15.72      -12.66     66.35 o 
 -29   1  17      434.90      542.43     74.38 o 
 -27   1  17      812.22      905.44    121.28 o 
 -25   1  17       74.54       72.17     54.54 o 
 -23   1  17     1410.16     1559.91     90.22 o 
 -21   1  17      584.06      669.38     73.25 o 
 -19   1  17       30.90      -46.86     46.86 o 
 -17   1  17      732.47      856.98     58.22 o 
 -15   1  17      550.23      596.59     52.66 o 
 -13   1  17      589.01      689.16     54.05 o 
 -11   1  17     2797.07     2937.20    107.46 o 
  -9   1  17      826.60      936.77     77.90 o 
  -7   1  17      400.13      494.61     63.30 o 
  -5   1  17      186.55      196.35     56.53 o 
 -28   2  17       50.36        5.28     51.65 o 
 -26   2  17       30.77       54.17     58.42 o 
 -24   2  17      131.17       82.37     55.45 o 
 -22   2  17      924.02     1014.32    113.64 o 
 -20   2  17      523.40      481.15     65.40 o 
 -18   2  17      216.36      183.77     62.66 o 
 -16   2  17      193.72      200.41     51.47 o 
 -14   2  17      644.27      562.62     50.75 o 
 -12   2  17      698.50      822.72     58.47 o 
 -10   2  17      826.81      786.89     72.80 o 
  -8   2  17      295.87      379.25     89.52 o 
  -6   2  17        6.81      -22.72     48.42 o 
 -29   3  17      437.36      400.06     66.12 o 
 -27   3  17      327.34      360.29     64.27 o 
 -25   3  17      208.37      202.39     57.12 o 
 -23   3  17      196.48      107.57     79.55 o 
 -21   3  17      237.65      188.31     80.70 o 
 -19   3  17      196.22       55.06    100.13 o 
 -17   3  17      583.33      506.02    155.12 o 
 -15   3  17      153.53      102.06     46.65 o 
 -13   3  17       17.22      -41.30     41.30 o 
 -11   3  17       49.39      -33.45     45.26 o 
  -9   3  17      178.15      183.36     76.12 o 
  -7   3  17      111.02      128.39     55.62 o 
  -5   3  17       44.70       52.17     54.45 o 
 -28   4  17     1158.98     1378.84     90.57 o 
 -26   4  17      865.84      924.38     79.72 o 
 -24   4  17      545.04      537.92     68.09 o 
 -22   4  17     1111.62      832.71    153.66 o 
 -20   4  17      591.99      553.61    173.23 o 
 -18   4  17     1388.26     1269.84    201.01 o 
 -16   4  17     1971.14     1878.07    141.73 o 
 -14   4  17       86.11      112.39     96.21 o 
 -12   4  17        7.14      -56.94     56.94 o 
 -10   4  17        5.35      -35.59     35.59 o 
  -8   4  17       60.39       45.36     50.55 o 
  -6   4  17       32.60       14.93     88.51 o 
 -27   5  17        3.88       39.40     48.01 o 
 -25   5  17      150.84      126.28    106.22 o 
 -23   5  17        0.27      -90.19     92.30 o 
 -21   5  17       14.49      -54.89    131.06 o 
 -19   5  17        7.41      -47.89     81.63 o 
 -17   5  17       27.10      -40.71     54.42 o 
 -15   5  17        4.81      -50.04     50.04 o 
 -13   5  17        7.02      -33.69     47.19 o 
 -11   5  17       15.70      -26.65     45.29 o 
  -9   5  17       11.39      -37.60     37.60 o 
  -7   5  17       53.03      -11.78     73.70 o 
 -26   6  17      617.36      183.84    172.86 o 
 -24   6  17      537.20      650.42    371.41 o 
 -22   6  17       88.11      -13.50     99.94 o 
 -20   6  17      937.05      848.39     89.13 o 
 -18   6  17      844.28      683.77     80.85 o 
 -16   6  17      292.48      142.98     73.67 o 
 -14   6  17      314.24      186.78     63.82 o 
 -12   6  17     1053.84     1071.47    113.01 o 
 -10   6  17      295.45      256.93     59.72 o 
  -8   6  17       93.39       44.74     49.42 o 
 -23   7  17      161.65      -51.83     65.24 o 
 -21   7  17      268.68       96.69    118.56 o 
 -19   7  17      636.59      468.67     77.06 o 
 -17   7  17      231.49       69.45     61.98 o 
 -15   7  17      217.37      182.97     80.75 o 
 -13   7  17      193.74       67.00     62.32 o 
 -11   7  17      116.79      -66.29     66.29 o 
 -20   8  17       55.41       14.65     75.25 o 
 -18   8  17      240.51      152.89     66.50 o 
 -16   8  17        1.90      -50.63     50.63 o 
 -14   8  17        2.40      -52.67     52.67 o 
 -28   0  18      595.61      535.23    110.23 o 
 -26   0  18      364.42      691.29    110.10 o 
 -24   0  18      878.52      952.66    118.69 o 
 -22   0  18      141.32      256.19     85.23 o 
 -20   0  18      247.49      300.51     86.74 o 
 -18   0  18     1719.92     1887.52    129.93 o 
 -16   0  18      106.11      106.69     73.36 o 
 -14   0  18      706.21      719.83     95.58 o 
 -12   0  18     1550.96     1554.18    119.70 o 
 -10   0  18      277.94      301.01     84.34 o 
  -8   0  18      317.53      429.68     93.69 o 
 -29   1  18      367.77      490.38     72.60 o 
 -27   1  18      119.71       85.35     57.00 o 
 -25   1  18        0.77      -12.43     85.29 o 
 -23   1  18       42.77       22.86     73.86 o 
 -21   1  18      292.88      241.28     74.75 o 
 -19   1  18      220.78      173.33     82.26 o 
 -17   1  18      416.83      365.74    127.21 o 
 -15   1  18      701.92      703.57     72.49 o 
 -13   1  18      426.66      385.26     60.40 o 
 -11   1  18      399.03      510.30     63.77 o 
  -9   1  18        7.01      112.20     59.72 o 
  -7   1  18       72.62       84.15     52.61 o 
 -28   2  18       30.52      -32.50     53.10 o 
 -26   2  18      254.86      312.69     65.79 o 
 -24   2  18      358.38      402.73     67.25 o 
 -22   2  18       11.81      -42.74     87.69 o 
 -20   2  18      259.55      222.48     86.49 o 
 -18   2  18      775.07      780.94    107.89 o 
 -16   2  18      187.49      250.13     68.25 o 
 -14   2  18        7.17      -35.59     35.59 o 
 -12   2  18       85.33      120.16     51.61 o 
 -10   2  18      283.59      354.03     67.49 o 
  -8   2  18      201.90      225.63     59.18 o 
 -27   3  18      350.41      460.90    100.88 o 
 -25   3  18      382.24      363.10     63.87 o 
 -23   3  18      115.81      134.88     54.66 o 
 -21   3  18       32.99      -66.77     96.21 o 
 -19   3  18      964.59      775.64     84.82 o 
 -17   3  18      926.16      944.07    104.29 o 
 -15   3  18       62.11        9.53     42.82 o 
 -13   3  18       26.21       -2.33     38.79 o 
 -11   3  18      216.78      314.30     60.42 o 
  -9   3  18       34.02       32.07     66.29 o 
 -26   4  18      186.04      255.45    113.83 o 
 -24   4  18      190.77       79.80     82.96 o 
 -22   4  18       96.86      -53.41     70.08 o 
 -20   4  18      254.00       78.36    121.78 o 
 -18   4  18      119.70      -36.88     56.09 o 
 -16   4  18       12.63      -60.99     60.99 o 
 -14   4  18      171.38      169.39    153.41 o 
 -12   4  18        6.10       59.41     47.23 o 
 -10   4  18       34.85      201.23     57.05 o 
 -25   5  18      911.69      900.37    185.73 o 
 -23   5  18      770.44      631.36    112.75 o 
 -21   5  18     1234.53     1133.67    167.36 o 
 -19   5  18     1051.78     1194.67    120.14 o 
 -17   5  18      425.53      254.66     71.21 o 
 -15   5  18      399.21      352.65     93.56 o 
 -13   5  18      996.98     1096.24     80.68 o 
 -11   5  18      151.41      202.07    127.34 o 
 -24   6  18      101.59      -64.14     76.64 o 
 -22   6  18      249.08       55.56     68.00 o 
 -20   6  18      460.57      364.45    158.46 o 
 -18   6  18       69.17      -54.45     54.45 o 
 -16   6  18       54.29      -57.01     57.01 o 
 -14   6  18        2.70      -60.10     60.10 o 
 -12   6  18       55.71      -68.69     68.69 o 
 -21   7  18       83.43      -69.71    166.10 o 
 -19   7  18      366.65      294.71    241.10 o 
 -17   7  18       15.11      -89.02     89.02 o 
 -15   7  18      103.46      -21.80     58.06 o 
 -27   1  19      245.61      338.02     70.44 o 
 -25   1  19      138.67       73.98     55.07 o 
 -23   1  19      190.80      142.25     59.78 o 
 -21   1  19     1533.38     1701.09     92.48 o 
 -19   1  19      385.15      295.08     88.01 o 
 -17   1  19       41.88      -17.15     91.16 o 
 -15   1  19       60.40      100.77     49.37 o 
 -13   1  19      196.34      294.06     57.32 o 
 -11   1  19      399.94      497.63     73.49 o 
 -26   2  19        2.11      -49.59     49.59 o 
 -24   2  19       10.17      -48.34     48.34 o 
 -22   2  19      311.00      214.02     86.49 o 
 -20   2  19      390.12      319.07     94.82 o 
 -18   2  19       17.93       28.77     45.46 o 
 -16   2  19       28.39      -44.17     55.30 o 
 -14   2  19       84.98      167.41     51.07 o 
 -12   2  19      296.50      299.54     61.60 o 
 -25   3  19      339.05      374.71     82.89 o 
 -23   3  19       70.59      -73.36     73.36 o 
 -21   3  19      287.00      236.74     91.29 o 
 -19   3  19      304.51      225.00     85.86 o 
 -17   3  19      476.19      397.60     90.78 o 
 -15   3  19      317.42      327.81     58.80 o 
 -13   3  19      114.79      160.54     52.62 o 
 -24   4  19      511.42      549.25    112.88 o 
 -22   4  19      766.85      394.56    119.57 o 
 -20   4  19     1382.36     1472.99    128.79 o 
 -18   4  19      366.27      280.18     88.64 o 
 -16   4  19      715.98      603.67    101.89 o 
 -14   4  19     1190.21     1377.30    160.36 o 
 -23   5  19        6.84      -68.06     68.06 o 
 -21   5  19      174.17      -46.71     85.10 o 
 -19   5  19        0.21      -63.89     63.89 o 
 -17   5  19       33.28       31.69     77.15 o 
 -15   5  19       99.94      -32.20     75.88 o 
 -24   0  20      642.14      771.85    113.51 o 
 -22   0  20     1408.75     1355.82    125.76 o 
 -18   0  20       23.83       13.38     67.42 o 
 -16   0  20      407.16      355.31     87.50 o 
 -23   1  20      170.66       42.55     80.30 o 
 -21   1  20       11.81      -77.40     77.40 o 
 -19   1  20       26.71       37.25     66.41 o 
 -17   1  20        6.82       -9.19     55.75 o 
 -22   2  20      177.34       33.46     81.69 o 
 -20   2  20       62.79        1.52     77.27 o 
 -18   2  20      321.71       65.91     82.45 o 
 -21   3  20       99.81      -40.28     80.18 o 
 -19   3  20       38.16      -68.56     68.56 o 
                                                 
